# Supplementary material for: Post-discharge outcome measurement tools in occupational therapy for people with acquired brain injury in Japan: a scoping review
Source: PeerJ. 2026 Mar 17;14:e20765. doi: 10.7717/peerj.20765 (PMC13003951; doi:10.7717/peerj.20765)
Supplement: Supplemental Information 8 [file peerj-14-20765-s008.xlsx]

## Sheet: A) English_DB
*This dataset sheet (A) contains all English original articles identified during the full text screening process.					Reviewers					Exclusion Criteria
	title	authors	publishment	abstract	Nozomi	Andrew	Tracey	agreement	Full-text access	Exclude2 (Not rehab focused)	Exclude3 (Not ABI focused)	Exclude4 (Inpatients only)	Exclude5 (focused specific area)	Exclude6 (Not Japan)	Exclude7 (Not validated)	Exclude8 (Not include outcome tools )	Unable to retrieve an article
20	Approaches to Promote Reduction in Sedentary Behavior in Patients With Minor Ischemic Stroke: A Randomized Controlled Trial	R. Ashizawa, H. Honda, K. Take, K. Yoshizawa, Y. Ooba, Y. Kameyama, et al.	Arch Phys Med Rehabil 2022 Vol. 103 Issue 2 Pages 255-262.e4	OBJECTIVE: The purpose of this study was to determine whether an approach that promotes reduction in sedentary behavior (SB) during hospitalization and after hospital discharge reduces SB in patients with minor ischemic stroke (MIS) compared with an approach that promotes an increase in physical activity levels. DESIGN: Randomized controlled trial design. SETTING: During hospitalization and after…	1	1	1	1	https://www.sciencedirect.com/science/article/abs/pii/S0003999321014295
51	Effects of the Interaction among Motor Functions on Self-care in Individuals with Stroke	T. Fujita, K. Iokawa, T. Sone, K. Yamane, Y. Yamamoto, Y. Ohira, et al.	J Stroke Cerebrovasc Dis 2019 Vol. 28 Issue 11 Pages 104387	BACKGROUND: No study to date has focused on what combinations of motor functions are strongly associated with self-care independence in individuals with stroke. The purpose of this study is to clarify the impact of motor function interactions on self-care independence in individuals with stroke. METHODS: This retrospective observational study included 132 individuals with first stroke. We conduct…	0	0	0		https://pdf.sciencedirectassets.com/272312/1-s2.0-S1052305719X00105/1-s2.0-S1052305719304471/main.pdf?X-Amz-Security-Token=IQoJb3JpZ2luX2VjEO%2F%2F%2F%2F%2F%2F%2F%2F%2F%2F%2FwEaCXVzLWVhc3QtMSJIMEYCIQDzmPoyxFj8VNXSurLaJmF2C2kXhpq0qsyhsJejbdEkDgIhALnsS%2BurnAlMf%2BJy8tmKvQbkN4ux2CIvwXko3yjtkiVPKtUECOf%2F%2F%2F%2F%2F%2F%2F%2F%2F%2FwEQBRoMMDU5MDAzNTQ2ODY1Igxb%2F7qMK1jFdX5aWT4qqQRUytqyIe4R61xHMo3JXj1n…			1
75	Effectiveness of a comprehensive day treatment program for rehabilitation of patients with acquired brain injury in Japan	K. Hashimoto, T. Okamoto, S. Watanabe and M. Ohashi	J Rehabil Med 2006 Vol. 38 Issue 1 Pages 20-5	OBJECTIVE: To assess the effectiveness of a day treatment program with a comprehensive team approach for treating outpatients with acquired brain injury, which is offered by the Kanagawa Rehabilitation Hospital. DESIGN: Non-randomized controlled study. SUBJECTS: Twenty-five program graduates and 12 control patients with acquired brain injury. METHODS: A prospective study using 25 brain-injured pa…	1	1	1	1	https://www.medicaljournals.se/jrm/content/abstract/10.1080/16501970510038473
169	Long-term outcome of severe stroke patients: is the ADL status at discharge from a stroke center indicative of the long-term outcome?	M. Kashihara, S. Nakao, J. Kawasaki, S. Takata, S. Nagahiro, R. Kaji, et al.	J Med Invest 2011 Vol. 58 Issue 3-4 Pages 227-34	The objective of this study was to examine the possibility of predicting the long-term outcome of severe stroke patients from the ADL status at discharge. The design is a retrospective observational study in the stroke center at Tokushima University Hospital. Severe stroke patients at discharge with Barthel Index (BI) scores ≤ 40 (N=51) were divided into two subgroups retrospectively, improved an…	1	1	1	1	https://www.jstage.jst.go.jp/article/jmi/58/3,4/58_3,4_227/_pdf/-char/ja
293	Long-term outcome in stroke survivors after discharge from a convalescent rehabilitation ward	H. Mutai, T. Furukawa, K. Araki, K. Misawa and T. Hanihara	Psychiatry Clin Neurosci 2013 Vol. 67 Issue 6 Pages 434-40	AIM: The aim of this study was to investigate the long-term mortality, daily living activities, social activity, and symptoms of depression, in post-stroke patients discharged to their homes from a convalescent rehabilitation ward, and to determine the relationship between demographic variables and long-term outcome. METHODS: This study included 252 consecutive stroke patients (140 men; mean age,…	1	1	1	1	https://onlinelibrary-wiley-com.uniessexlib.idm.oclc.org/doi/epdf/10.1111/pcn.12075
294	Longitudinal functional changes, depression, and health-related quality of life among stroke survivors living at home after inpatient rehabilitation	H. Mutai, T. Furukawa, K. Nakanishi and T. Hanihara	Psychogeriatrics 2016 Vol. 16 Issue 3 Pages 185-90	AIM: This study investigated changes in functional status in home-dwelling stroke survivors 1-3 years after inpatient rehabilitation. It also examined the factors associated with longitudinal functional changes and health-related quality of life. METHODS: Survey evaluations were conducted at the homes of 27 stroke survivors. The Functional Independence Measure (FIM), Short Form 36, Frenchay Activ…	1	1	1	1	https://onlinelibrary-wiley-com.uniessexlib.idm.oclc.org/doi/full/10.1111/psyg.12137
384	Community-based practical behavioral intervention in public transportation for people with acquired brain injury: study of two cases using a single-case experimental design study	D. Shimizu, T. Miyahara and R. Tanemura	Neurocase 2022 Vol. 28 Issue 3 Pages 302-309	The purpose of this paper was to report on the progress of a behavioral approach to enable patients with acquired brain injury (age 57, male, stroke and age 36, old, female, TBI) using a community activity support center to commute alone using public transportation. In this study, two ABI patients were intervened to enable them to use public transportation. The frequency of intervention was once …	0	0	0		https://www-tandfonline-com.uniessexlib.idm.oclc.org/doi/pdf/10.1080/13554794.2022.2106876?needAccess=true							1
463	Longitudinal changes in life-space mobility and the factors influencing it among chronic community-dwelling post-stroke patients	S. Tsunoda, S. Shimizu, Y. Suzuki, A. Tsunoda, R. Yamada, R. Shimose, et al.	Disabil Rehabil 2021 Pages 1-5	PURPOSE: To identify longitudinal changes in life-space mobility and the factors influencing it among chronic, stable post-stroke patients. MATERIALS AND METHODS: This prospective study included Japanese post-stroke patients who received day-care rehabilitation services and could undergo three life-space mobility assessments (at baseline, 12, and 24 months) for over 2 years, using the Life-Space …	1	1	0	0	https://www-tandfonline-com.uniessexlib.idm.oclc.org/doi/pdf/10.1080/09638288.2021.2001054?needAccess=true				1
476	Benefit of inpatient multidisciplinary rehabilitation up to 1 year after stroke	H. Yagura, I. Miyai, Y. Seike, T. Suzuki and T. Yanagihara	Arch Phys Med Rehabil 2003 Vol. 84 Issue 11 Pages 1687-91	OBJECTIVE: To analyze the benefit of inpatient multidisciplinary rehabilitation up to 1 year after stroke. DESIGN: Retrospective cohort study. SETTING: Inpatient rehabilitation hospital in Japan. PARTICIPANTS: A total of 1056 patients with stroke were divided into 3 groups based on the interval between stroke onset and admission to the rehabilitation hospital: group I, within 90 days (n=507, 48%)…	0	0	0		https://pubmed.ncbi.nlm.nih.gov/14639571/							1
					6	6	5	5				1	1			2		4
																		Number of Exclusions
