# Supplementary material for: Post-discharge outcome measurement tools in occupational therapy for people with acquired brain injury in Japan: a scoping review
Source: PeerJ. 2026 Mar 17;14:e20765. doi: 10.7717/peerj.20765 (PMC13003951; doi:10.7717/peerj.20765)
Supplement: Supplemental Information 9 [file peerj-14-20765-s009.xlsx]

## Sheet: B) Japanese_DB (full+grey)
	This sheet (B) contains nearly all original Japanese articles (including some grey literature) identified in the full-text screening process. English translations (by AI: Gemini) are in sheet (D).					Reviewers				Exclusion Criteria
	title All titles are provided in Japanese original language	authors	publishment All publishers are Japanese.	abstract All abstracts are provided in Japanese original language, without translation.	memo	Nozomi	Aoki	agreement	Comment	Exclude2 (Not rehab focused)	Exclude3 (Not ABI focused)	Exclude4 (Inpatients only)	Exclude5 (focused specific area)	Exclude6 (Not Japan)	Exclude7 (Not validated)	Exclude8 (Not include outcome tools )	Eclude9 Unable to retrieve an article
4	回復期リハビリテーション病棟入院中の脳卒中片麻痺患者の退院後の活動量に影響を及ぼす要因 入院中と退院後の差異に着目して(原著論文)	金本 雅俊(京都民医連中央病院 リハビリテーション部), 田中 聡, 長谷川 正哉, 大島 埴生	理学療法京都(1346-1710)51号 Page44-51(2022.03)	目的】脳卒中片麻痺患者の入院中と退院後の活動量の差異を調査し、退院後の在宅や屋外での活動を規定する要因を明らかにすること。【対象】回復期リハビリテーション病棟退院1ヵ月前に理学療法場面で監視歩行可能または歩行自立している脳卒中片麻痺患者28名。【方法】OMRON社製HJA-750C Active style Proを使用し1週間の活動量を記録した。計測項目は1日の平均歩数、1週間の3METs以上合計活動時間とした。退院後、LSA、転倒自…もっと見る 2022183292	Web・書庫なし HPより依頼1/17 返事なし ペーパーで入手3/2	1	1	1	良好です。
8	作業の意味に焦点を当てた経時的な分析から見る作業療法の役割の検討(原著論文)	椎野 智嵩(北里大学 大学院医療系研究科), 高橋 香代子	日本臨床作業療法研究(2188-8418)9巻1号 Page1 of 8-8 of 8(2022.)	作業に焦点を当てた実践には,対象者の作業の意味に注目する必要性がある.本研究では,大切な作業の意味に焦点を当てた経時的な分析から作業療法の役割を検討することを目的とし,右被殻出血を呈した対象者に5ヵ月間にわたり半構造化面接を実施した.その結果,本人にとって重要な<仕事>という作業の意味として【自分らしい生活を送る】が挙げられ,経過においてその意味は<趣味・やりがいをみつける><地域貢献>へと作業形態を変化させ…もっと見る 2022134330	https://kenkyuukai.m3.com/journal/FilePreview_Journal.asp?path=sys%5Cjournal%5C20220123095039%2D7EEF5CAD0316D3CE3BC8509138C93E5189C61C2776AAB22EEB89EE8D3ED990F6%2Epdf&sid=848&id=4021&sub_id=56856&cid=471	0	0	0	症例報告 入院患者、outcome toolなし			1
17	住み慣れた地域で暮らすための通所作業療法 もっている能力への気づきが活動範囲の拡大へとつながった症例(原著論文)	黒川 裕美(地域密着型通所介護脳神経リハビリリハプロSOP), 大堀 具視	作業療法ジャーナル(0915-1354)55巻12号 Page1432-1435(2021.11)	＜文献概要＞高齢者や要介護者が増加の一途をたどる中,身体が不自由になったとしても,多くの方は住み慣れた自宅で生活することを望んでおり,介護保険領域のリハの需要が高まっている.今回,回復期病院から自宅へ退院後,転倒を繰り返し,自ら動くことがほとんどなくなっていた脳梗塞,末期腎不全を呈した70代の対象者を担当した.週1回の通所でのかかわりであったが,ご本人が「できない」と思っている活動の中で,本来の能力への気づき…もっと見る 2022051200, DOI：10.11477/mf.5001202785	書庫にてペーパー入手	1	1	1	症例報告 評価はFIMのみ ですが、該当でよいと考えます。
18	回復期リハビリテーション病棟の脳卒中患者における「家事再開予測モデル」の外的妥当性(原著論文)	小林 竜(東京都立大学 大学院人間健康科学研究科作業療法科学域博士後期課程), 小林 法一	作業療法(0289-4920)40巻5号 Page608-615(2021.10)	回復期リハビリテーション病棟の脳卒中患者46名を対象に「家事再開予測モデル」の外的妥当性を検証した.回復期病棟退院時に,家事再開予測モデルを用いて退院後の家事6項目(食事の用意,食事の後片付け,洗濯,掃除や整頓,力仕事,買い物)の再開状況を予測した.退院3ヵ月後にフォローアップを行い,実際の家事再開状況を調査した.家事再開予測モデルは項目ごとに判別的中率を算出し,ROC曲線のAUCにてモデルの予測能を評価した.結果,各家…もっと見る 2022050730, DOI：10.32178/jotr.40.5_608	https://www.jstage.jst.go.jp/article/jotr/40/5/40_608/_pdf/-char/ja	1	1	1	n=46 家事再開予測モデルの害的妥当性を検証した論文ではあるが。
19	友人との外出が実現し主体性のある生活に変化した症例(原著論文)	山田 紫織(ひらまつ病院 リハビリテーション部)	作業療法佐賀(2186-2966)9巻1号 Page11-15(2020.03)	左内包の脳梗塞で右片麻痺を呈している70歳代の女性患者に生活行為向上マネジメント(MTDLP)を活用することによって、主体性のある生活に変化した症例を報告した。A病院に救急搬送され、1ヶ後にはB病院に転院となり、生活基本動作(ADL)はほぼ自立レベルまで回復し、自宅退院となった。退院後、週3回外来リハビリテーション施行となった。機能維持目的で作業療法開始となったが、外出への希望が聞かれるようになり、MTDLPを用いた介…もっと見る 2022028513	Web・書庫なし HPより依頼1/17 返事なし ペーパーで入手3/2	1	1	1	症例報告 評価はFIMのみ 退院後の１例。生活行為向上マネジメントを実施し、前後に変化があった。
23	福祉・医療の現場から 脳卒中者の機能回復訓練を支援するニューロフィードバック技術の開発(解説)	中野 英樹(京都橘大学 健康科学部理学療法学科)	地域ケアリング(1345-0123)23巻11号 Page60-62(2021.10)	脳卒中リハビリテーションでは、脳損傷後の運動機能回復に関わる脳内神経メカニズムを基盤とした治療戦略が必要不可欠である。特に随意運動が困難な重度運動麻痺症例に対しては、運動イメージを用いたリハビリテーションが有用であり、ニューロフィードバック技術の活用は運動イメージで得られる効果を最大限に促進することができる。今後は脳機能の個人差に最適化したニューロフィードバックトレーニングの臨床展開が期待される…もっと見る 2021359230	Web・書庫なし 雑誌で入手2/15	0	0	0	総説。治療法の紹介のみで、データがない。 (p62が無かったが、上記は違いないだろう。)			1
26	ニューロリハビリテーションにおけるVR・ARの利用 仮想現実(VR)技術を用いたリハビリテーション医療の脳卒中に対する効果(会議録) Grey paper	原 正彦(島根大学 地域包括ケア教育研究センター)	The Japanese Journal of Rehabilitation Medicine(1881-3526)58巻特別号 Page JSY06-2(2021.05)	2021318192	https://www.medivr.jp/wordpress/wp-content/themes/mdvrtheme/docs/20210622_slides.pdf	0	0	0	仮想現実VRの様々な側面を紹介したスライド原稿。データが検討されているわけではない。			1
28	入浴支援評価シートと訓練用シミュレーターを用いた自宅内入浴動作自立に向けた支援の1例(原著論文)	渡邉 翔太(東京湾岸リハビリテーション病院), 吉田 太樹, 熊谷 将志, 坂田 祥子, 忽那 岳志, 辻川 将弘, 近藤 国嗣	総合リハビリテーション(0386-9822)49巻7号 Page685-689(2021.07)	＜文献概要＞自宅内の入浴環境は個別性が高く,訓練時に適切な模擬的環境をつくり出しにくい.入浴シミュレーターを用いた訓練を行う場合にも,手すりの位置や福祉用具の設定など,環境設定が複雑になりやすい.今回,筆者らは効率的な入浴動作獲得を目的として,入浴環境を詳細に評価でき,簡便に訓練中の模擬的環境を設定することができる入浴支援評価シートを作成し試験的に運用を行った.回復期リハビリテーション病棟退院後,一時的な…もっと見る 2021291929, DOI：10.11477/mf.1552202269	書庫にてペーパー入手 確認	0	0	0	症例報告。 対象が入院中のみである。							1
31	脳血管障害を呈する訪問リハビリ利用者の退院後ADLの推移について(会議録) Grey	廣瀬 正子(明芳会横浜新都市脳神経外科病院 リハビリテーションセンター), 鈴木 暁	理学療法科学(1341-1667)35巻特別号4 Page4(2020.06)	2021247091	Web・書蔵なし ペーパーで入手12/19	0	1	1	n=15 退院時と1ヵ月後のFIMの比較
43	回復期脳卒中患者における退院前と退院後のFIMの変化 退院後訪問を実施してわかったこと(原著論文)	木林 遥香(アルペン会アルペンリハビリテーション病院), 中本 健一, 津田 浩史	みんなの理学療法(1343-8425)32巻 Page63-68(2020.02)	【目的】今回担当した脳卒中患者・家族に対して、入院中に退院支援を行い、退院後訪問を通じて、その成果を確認した。【症例】右脳梗塞の68歳男性。亭主関白な性格で、献身的な妻と2人暮らしであった。重度の運動麻痺と高次脳機能障害を認めた。入院時FIMで移乗2点、歩行3点、車椅子駆動1点であったが、退院時FIMで移乗5点、歩行5点、車椅子駆動4点となった。身体機能、基本動作、ADLは改善したが、本人の気性、転倒の発生が退院…もっと見る 2020199591	有料 ペーパーで入手2/15	1	1	1	症例報告。 退院後22日の訪問でのFIMの変化の報告。
46	軽症脳梗塞患者に対するセルフ・モニタリングの指導が退院後の身体活動量に与える影響(会議録) Grey	金居 督之(伊丹恒生脳神経外科病院 リハビリテーション部), 井澤 和大, 小林 実希, 大西 晶, 久保 宏紀, 野添 匡史, 間瀬 教史, 島田 真一, Cardiovascular stroke renal project(CRP)	理学療法学(0289-3770)46巻Suppl.1 Page O-5-3(2019.08)	2020141545	PDFで入手（別ファイル参照） 確認	0	1	0	対象：介入群13例、対照群17例				1
51	障害高齢者の居住継続と住環境との関係 自宅退院後の住環境に対する認識が及ぼす影響(原著論文)	太田 智之(健和会補助器具センター), 榎 宏朗, 橋本 美芽	作業療法(0289-4920)38巻5号 Page567-574(2019.10)	本研究の目的は、リハビリテーションを受療し、自宅退院した障害高齢者の居住継続が、心身機能・社会経済的要因・住宅性能などの客観的条件や、住まいに対する主観的な認識と、どう関係するのかを明らかにすることである。都市部病院から自宅退院し、6ヵ月以上経過した障害高齢者を対象に自記式記名式の郵送調査を実施した。回答が得られた214名を居住継続期間で群分けし比較検討した結果、住まいの障壁に対する認識や、住まいや…もっと見る 2020053959, DOI：10.32178/jotr.38.5_567	PDFで入手（別ファイル参照） 確認	0	0	0	対象は高齢者。MMSE24点以上の者で、整形外科疾患が多い。(詳細内訳の記載はないが)				1
52	回復期リハビリテーション病棟退院後の在宅脳卒中者における家事再開状況 予後予測因子の検討(原著論文)	小林 竜(慈誠会練馬駅リハビリテーション病院), 小林 法一	作業療法(0289-4920)38巻4号 Page430-439(2019.08)	本研究の目的は、回復期リハビリテーション病棟退院後の在宅脳卒中者における家事再開の予測因子を明らかにすることである。退院後の家事再開状況は、改訂版Frenchay Activities Index自己評価表を使用し、食事の用意、食事の後片付け、洗濯、掃除や整頓、力仕事、買い物の6項目について調査し、退院時の機能・能力、本人を取り巻く社会的環境などとの関連を調べた。分析対象者は128名であった。ロジスティック回帰分析の結果、10…もっと見る 2020050197, DOI：10.32178/jotr.38.4_430	https://www.jstage.jst.go.jp/article/jotr/38/4/38_430/_pdf/-char/ja	1	1	1	n=128 FAI、など
53	入門講座 リハビリテーション医療のエビデンス 作業療法 生活行為向上マネジメントの事例 訓練への希望が強く自宅生活に目を向けられない脳卒中患者に対する家庭内役割獲得への介入(原著論文)	吉田 瑞妃(秋田県立リハビリテーション・精神医療センター 機能訓練部), 高見 美貴, 小野 かおり, 川野辺 穣, 中村 春基	総合リハビリテーション(0386-9822)47巻11号 Page1087-1092(2019.11)	＜文献概要＞はじめに 働き盛りの若年者が重度の脳卒中を発症した際,本人・家族が障害受容できず入院が長期化したり新たな役割を見出せず機能回復を希望するケースを経験することがある.今回,身体機能の回復を希望して複数の病院を渡り歩いていた対象者に対して,障害受容や退院後の家庭内役割の獲得に向けて生活行為向上マネジメント(management tool for daily life performance;MTDLP)を活用した介入を行ったところ,自宅生活に…もっと見る 2020044987, DOI：10.11477/mf.1552201795	書庫にてペーパー入手	0	1	0	症例報告。数値によるoutcome toolはないが、表2がoutcome変化を示すので、やや弱いが該当と判断した。			1
63	訪問リハビリテーションにおける「作業に根ざした実践2.0(OBP2.0)」の臨床有用性について(原著論文)	高野 大貴(デイサービスセンター堀金), 寺岡 睦	作業療法(0289-4920)38巻3号 Page358-364(2019.06)	作業に根ざした実践(Occupation-Based Practice 2.0:OBP2.0)は、クライエントの作業機能障害を評価しつつ、それを取り巻く信念対立に対処していく方法論である。本報告では、地域在住で脳卒中後遺症を有するクライエントに対してOBP2.0を用いた評価と介入を実施し、訪問作業療法(訪問OT)におけるOBP2.0の臨床有用性を検討した。その結果、作業機能障害の改善と生活機能の向上が見られ、作業療法士、家族とクライエントの間で生じ…もっと見る 2019311948	https://www.jstage.jst.go.jp/article/jotr/38/3/38_358/_pdf/-char/en	1	1	1	症例報告 OBP2.0による介入 outcome toolは転帰などで、少し弱いが該当とした。
70	退院後訪問を経験して 生活期施設・家族との連携により退院後に大幅な能力向上を認めた一例(原著論文)	越仲 共子(金沢西病院 リハビリテーションセンター), 武田 千絵, 白山 武志, 前畑 宏樹, 山本 洋輔	石川県作業療法学術雑誌(1348-611X)27巻1号 Page6-10(2019.03)	退院前後の施設・家族との連携によって、退院後に大幅な能力向上を認めた事例を報告する。本事例は被殻出血後、左片麻痺・高次脳機能障害を呈しADL全介助状態であった。ニードであったトイレでの排泄のため介入したが、習慣化には至らないまま施設入所となった。その際家族や施設職員に向け、動作の実演や書面にて情報提供・退院時指導を、また2ヵ月後に退院後訪問を行った。その結果生活期でも継続して適切な関わりがなされ、ト…もっと見る 2019246841	有料 ペーパーで入手2/15	1	1	1	症例報告。Outcome評価はFIMのみにはなるが。
71	脳血管疾患患者における回復期リハビリテーション病棟退院後の日常生活活動能力の変化および関連因子に関するアンケート調査(原著論文)	久堀 佐知, 飯塚 照史, 児島 範明, 惠飛須 俊彦	作業療法(0289-4920)38巻1号 Page37-44(2019.02)	回復期リハビリテーション病棟(以下、回復期病棟)退院後の脳血管疾患患者のADL能力は低下するとされ、退院前が最も高い能力を有するとされる。一方で慢性期脳血管疾患患者のADL能力と生活範囲、IADL能力やQOLは関連性があるとされるが、回復期病棟退院前を基準とした経時的変化との関連性の言及はない。本研究は脳血管疾患患者の退院前を基準とし在宅時とのFIM得点の比較、維持・改善と悪化に関わる因子探索を行った結果、移動項…もっと見る 2019212495, DOI：10.32178/jotr.38.1_37	https://www.jstage.jst.go.jp/article/jotr/38/1/38_37/_pdf/-char/ja	1	1	1	n=37 アンケート FIM 受傷-実施 254日
76	京都府における脳卒中のリハビリテーション医療と高次脳機能障害の実態(会議録) Grey	武澤 信夫(京都府立医科大学 神経内科), 小泉 英貴, 近藤 正樹, 中川 正法, 水野 敏樹	The Japanese Journal of Rehabilitation Medicine(1881-3526)55巻特別号 Page4-5-3-6(2018.05)	2019187327	入院患者か退院後か、リハ介入の有無不明 本文で確認 Web・書庫なし 確認 大学から入手	0	0	0	outocome toolなし				1
80	脳卒中地域連携パスにおけるFIMの推移(会議録) Grey	三橋 尚志(京都大原記念病院), 木村 彩香, 大川 弘樹, 垣田 清人	The Japanese Journal of Rehabilitation Medicine(1881-3526)55巻秋季特別号 Page S303(2018.10)	2019160421	スクショで入手（別ファイル参照） 確認	0	0	0	入院患者のみ			1
91	当院における在宅脳卒中患者の生活実態と生活満足度・退院支援の関係(原著論文)	小野田 翔太(愛友会上尾中央総合病院 リハビリテーション技術科), 武田 尊徳	理学療法-臨床・研究・教育(1880-893X)25巻1号 Page62-67(2018.03)	【目的】脳卒中患者の在宅復帰の際、理学療法士も退院支援に関わることが必要とされ、この退院支援内容は退院後の在宅脳卒中患者の生活の拡がりを左右すると考える。本研究の目的は当院退院後の在宅脳卒中患者の生活実態と生活満足度、退院支援における充足度の関係を明らかにすることである。【方法】対象は脳血管障害で当院へ入院し自宅退院され、収集したデータに不備のなかった74例とした。対象者へ退院6ヵ月後にアンケート調…もっと見る 2018279526, DOI：10.11350/ptcse.25.62	https://www.jstage.jst.go.jp/article/ptcse/25/1/25_62/_pdf/-char/ja	1	1	1	n=74 LSA、VAS 退院時として、FAC、BBS、SIAS、BI
104	脳卒中地域連携パスの効果検証 2056症例から(会議録)	佐藤 信也(戸田中央リハビリテーション病院 リハビリテーション科), 杉 徳臣, 岩間 洋亮, 西野 誠一	The Japanese Journal of Rehabilitation Medicine(1881-3526)54巻特別号 Page2-7-2-6(2017.05)	2018050745	本文で内容確認 Web・書庫なし 確認 大学から入手	0	0	0	入院患者のみ	1
105	脳卒中と地域包括ケアシステム 地域リハを実説する立場から(会議録)	近藤 国嗣(東京湾岸リハビリテーション病院 リハビリテーション科)	The Japanese Journal of Rehabilitation Medicine(1881-3526)54巻特別号 Page PD1-3(2017.05)	2018050083	本文で内容確認 Web・書庫なし 確認 大学から入手	0	0	0	総説。データがない。							1
126	回復期リハビリテーション病棟入院中の家屋評価後の追跡調査 退院後の改修箇所変更の有無と日常生活動作との関連について(原著論文)	山元 久美子(渕野辺総合病院 リハビリテーション室), 梅木 千鶴子, 斎藤 祐美子, 斎藤 和夫	理学療法: 技術と研究(0914-4668)45号 Page69-74(2017.02)	【目的】回復期リハビリテーション病棟(回復期病棟)からの在宅復帰者に対し退院前に家屋評価を実施しているが、退院後のフォローアップは行えていない。そこで住宅改修箇所の使用状況を把握し、変更の有無と日常生活動作(Activities of Daily Living:ADL)との関連について調査することを目的とした。【方法】対象は家屋評価を実施し、退院後1年以上在宅生活を継続した脳血管疾患患者7例とその主介護者とした。調査は、改修提案箇…もっと見る 2017168734	本文で確認 Web・書庫なし 確認 ペーパーで入手2/15	1	1	1	n=7
145	高次脳機能障害者に対する職業リハビリテーションのアウトカムに関する研究 ワークサンプル幕張版の認知機能への影響に着目して(原著論文)	北上 守俊(新潟大学 大学院医歯学総合研究科生体機能調節医学専攻)	新潟医学会雑誌(0029-0440)130巻9号 Page523-534(2016.09)	高次脳機能障害に特化した就労支援を実施している医療機関は2005年(13.2%)から2015年(20.0%)の10年間でやや増加傾向にあるが、まだ一部の医療機関に限られている。一方、若年の脳卒中患者の増加や地域障害者職業センター(以下、職業センター)への来所件数の増加、そして障害者の雇用政策の動向(合理的配慮の義務化や精神障害者保健福祉手帳所持者の雇用義務化)から高次脳機能障害者の就労支援の社会的ニーズは高まりつつあるが支…もっと見る 2017099766	高次脳機能障害者に対する職業リハビリテーションのアウトカムに関する研究.: ワークサンプル幕張版の認知機能への影響に着目して	0	1	0	n=30 幕張式ワークサンプルが認知機能を上げるとする論文。 対象の分け方に問題あり、結論が一般とは異なるものとなっている。 除外にはならないと判断した。				1
147	脳卒中患者の退院時のADLおよび歩行能力と退院後1ヵ月の身体活動量との関連(原著論文)	土山 裕之(金沢脳神経外科病院 リハビリテーション部), 荒木 美由紀, 田中 靖華, 高尾 和孝	石川県理学療法学雑誌(1346-1516)16巻1号 Page25-29(2016.03)	本研究は,回復期リハビリテーション病棟入院中の脳卒中患者に対し,退院時のActivities of Daily Living(以下ADL)および歩行能力が退院後の身体活動にどのように影響するのかを検討した.当院回復期リハビリテーション病棟入院中の脳卒中患者を対象に退院時に10m快適歩行速度,10m最大歩行速度,6分間歩行距離(以下6MD),Functional Independence Measure(以下FIM)を評価した.また,退院1ヵ月後に電話にてLife Space Assessment(以下LSA…もっと見る 2017080734	有料 ペーパーで入手2/15	1	1	1	n=18 退院時の指標と退院後1ヵ月のLSAとの関係の調査。
148	当院回復期リハビリテーション病棟退院後の脳卒中患者の活動量と転倒について Life Space Assessmentを用いて(会議録)	荒木 美由紀(浅ノ川金沢脳神経外科病院), 田中 靖華, 高尾 和孝, 土山 裕之	東海北陸理学療法学術大会誌(1348-7493)31回 Page106(2015.10)	2017062352	本文で内容確認 Web・書庫なし メール依頼1/17 返事なし												1
149	退院患者から振り返る回復期リハビリテーション(第14回) 退院後のQOL向上、社会参加につなげる支援(解説)	高階 欣晴(いわてリハビリテーションセンター), 浅野 文博, 山口 美沙都, 安宅 志帆, 渡部 小麦, 小笠原 由梨乃, 高橋 裕也, 大井 清文	回復期リハビリテーション(2187-5839)15巻3号 Page42-45(2016.11)	2017053475	本文で内容確認 Web・書庫なし 確認 ペーパーで入手2/15	1	1	1	症例報告。 LSAで評価。
155	大田区機能訓練事業における高次脳機能障害訓練の試み 2年半の「生活改善プログラム」の実践から(原著論文)	酒井 弘美(東京工科大学 医療保健学部作業療法学部), 渡邉 寿郎, 岩澤 豊明	暮らしとリハビリテーション(2188-1537)3巻 Page60-65(2015.11)	東京都大田区では、高次脳機能障害者を対象としたグループ訓練『生活改善プログラム』を平成24年10月から開始した。プログラムの内容は「調理活動」「木工・模型等の制作活動」「認知訓練」「本人・家族向けの勉強会」などであり、原則として月2回(1セッション2時間30分)実施している。平成27年春現在のプログラム参加者は13名で、参加開始時年齢は20～62歳(平均45.8歳)、発症から参加までの期間は213～6022日(平均1142日)であり…もっと見る 2016356601	Web・書庫なし ペーパーで入手2/15	0	0	0	よい論文だが、outcome評価が表3のみ。科学的outcomeとは言い難いと判断した。				1
172	日本版QOLIBRI(Quality of life after Brain Injury;脳損傷者の生活の質)作成の経過および地域在住脳外傷者への使用経験の報告(会議録)Grey	鈴木 めぐみ(藤田保健衛生大学 医療科学部リハビリテーション学科), 太田 喜久夫, 前田 晃子, 内藤 真理子, 近藤 和泉	日本作業療法学会抄録集(1880-6635)49回 Page O1317(2015.06)	2016040753	有料 ペーパーで入手2/15	0	0	0	評価法の使用経験(評価法作成でもない) focused specifile area。						1
181	地域歩行訓練プログラムは慢性脳卒中患者における歩行機能と社会参加を改善する(Community Walking Training Program Improves Walking Function and Social Participation in Chronic Stroke Patients)(原著論文/English)	Kim MinKyu(Department of Physical Therapy, Sahmyook University College of Health Science), Cho KiHun, Lee WanHee	The Tohoku Journal of Experimental Medicine(0040-8727)234巻4号 Page281-286(2014.12)	慢性脳卒中患者における歩行機能と社会参加に対する実環境での地域歩行訓練プログラム(CWTP)の効果を検討した。脳卒中患者22名(平均50.45歳、脳卒中後期間、平均231.64日)を無作為にCWTP群と対照群に割付けた。全患者が理学療法と作業療法から成る同一の標準的リハビリテーションプログラム(60分/日、5回/週)を4週間受け、CWTP群の患者はさらにCWTPを30分/日、5回/週、4週間受けた。対照群と比較して、歩行機能はCWTP群で有意な改…もっと見る 2015307605, DOI：10.1620/tjem.234.281	https://www.jstage.jst.go.jp/article/tjem/234/4/234_281/_pdf/-char/en	0	1	0	n=22 CWTP群と対照群にランダムに割付。 10m歩行、6分間歩行、community gait assessmentとstroke impact scaleの社会参加部分で評価し、ともにアップした。					1
188	回復期病棟を経て障害者支援施設に入所した脳卒中患者に対する自立支援の効果(原著論文)	加藤 一俊(農協共済別府リハビリテーションセンター障害者支援施設にじ), 福澤 至, 芝尾 與志美	大分県リハビリテーション医学会誌12巻 Page25-28(2014.10)	2011年4月～2014年3月に回復期病棟より入退所した利用者中、自立訓練を利用した脳卒中患者35名(男性26名、女性9名、平均51.0±9.0歳)を対象に、入所した脳卒中患者の機能改善および転帰を調査し、障害者総合支援法におけるリハビリテーションの意義について検討した。入所期間は391.7±168.7日であった。発症から入所までの期間は216.1±32.7日(中央値212日)であった。日常生活動作(ADL)・歩行能力の入所時・退所時を比べると、機能…もっと見る 2015234395	Web・書庫なし ペーパーで入手2/15	1	1	1	n=35 FIM運動/認知/合計 10m最大歩行時間、 6分間歩行距離、 TUG、CS-30、転帰
207	医療から地域へつなぐ外来作業療法が奏功した生活期脳出血の1例(会議録)	村瀬 あゆ美(東京慈恵会医科大学附属柏病院 リハビリテーション科), 渡邉 修	臨床作業療法(1881-6339)11巻4号 Page327-328(2014.10)	2014339328	Web・書庫なし ペーパーで入手12/19	1	1	1	症例報告 outcome toolもFIMのみだが、該当にはなる
221	新潟県障害者リハビリテーションセンターの役割と機能の探索的検討 利用者状況の分析から(原著論文)	北上 守俊(新潟県障害者リハビリテーションセンター), 高野 友美, 秋山 明美, 荻荘 則幸	新潟県作業療法士会学術誌(2186-1668)8巻 Page31-40(2014.03)	新潟県障害者リハビリテーションセンターは、脳損傷者などの社会参加を目的とした中間施設としての役割・機能を有している。中間施設として機能する為には、どのような利用者が利用しているのか連携機関と情報を共有する事は重要である。しかし、これまでに利用者状況を把握出来る情報が不足している現状にあった為、このたび分析を行った。その結果、基本属性は年齢42.8歳、地域は新潟県全域、疾患名は76.7%が脳損傷者であり、45…もっと見る 2014177585	ABIのみでない？ Web・書庫なし 確認 中田さんからペーパーで入手2/15	0	1	0	n=73 一時点での評価が主で、デザインとして優れている研究ではないが、神経心理検査の1回目と2回目があり、有意差ありとのデータがあるため、該当と判断した。		1
224	【片麻痺者の移動(歩行・車いす)を支援する】公共交通機関利用訓練の実際(解説)	佐藤 史子(横浜市総合リハビリテーションセンター)	地域リハビリテーション(1880-5523)9巻3号 Page192-195(2014.03)	2014144584	本文で内容確認 Webなし ペーパーで入手12/19	0	0	0	2例の公共交通機関利用訓練の例を示したもの。outcome toolなし。							1
239	高次脳機能障害のリハビリテーション 診断、治療、支援のエビデンス 高次脳機能障害のリハビリテーション 帰結調査からみた医療と福祉の連携(原著論文)	浦上 裕子(国立障害者リハビリテーションセンター病院 第一診療部), 山本 正浩, 中島 八十一	The Japanese Journal of Rehabilitation Medicine(1881-3526)50巻7号 Page536-542(2013.07)	2009年4月～2010年3月に発症した身体障害や失語が軽度な高次脳機能障害者20例(男性19例、女性1例、18～52歳)を対象に、1年後の帰結・社会参加の状況について検討した。発症から入院(訓練開始)までの期間は平均87.0±63.0日、入院訓練期間は平均86.0±37.0日、14名は外来で平均117.0±63.0日訓練を継続した。発症から1年後に就労または就学を果たしているのは20例のデータで40%、全国平均でも2～3割に留まっていた。次に、2008年～201…もっと見る 2013320234	https://www.jstage.jst.go.jp/article/jjrmc/50/7/50_525/_pdf/-char/ja	0	1	0	3つの研究が含まれる論文だが、いずれも良好。 outcome toolが転帰が主で弱いが、十分該当としてよいと考えた。				1
245	記憶障害患者のメモリーノート使用の獲得と安定した在宅生活との関連(原著論文)	安藤 道彦(慈泉会相澤病院)	安藤 道彦(慈泉会相澤病院) 長野県作業療法士会学術誌(0917-3617)30巻 Page40-42(2012.09)	記憶障害患者に対し、外的補助手段としてメモリーノートによる展望・約束の記憶、自らの記憶能力に対する認識、メモによる記憶代償の獲得を図っている。入院中にメモリーノート使用の獲得を図った16症例(男:女=13:3、19～80歳)を対象に、使用獲得と退院後の生活リズムの獲得、および介護者の精神的ストレスとの関係を検討した。獲得できたのは9例で、未獲得群7例とは年齢、性別、ADL自立度に関して有意差はなかったが、退院時のミ…もっと見る 2013215663	有料 ペーパーで入手2/15	0	1	0	n=16				1
261	前頭葉損傷による高次脳機能障害の全人的認知リハビリテーション 支援や対応に苦慮した4例の経験から 集団の場の利用という視点も含めて(解説)	先崎 章(埼玉県総合リハビリテーションセンター)	高次脳機能研究(1348-4818)32巻3号 Page367-374(2012.09)	神経心理学的検査では査定しにくい前頭葉症状を呈し、支援や対応に苦慮した4例をあげ、集団の場を利用した全人的認知リハビリテーション介入を提示した。「症例1」左前頭葉挫傷後に情動障害、過度の正義感、「収束的思考力の低下」を認めた例では、標語を利用し、心理グループ活動、集団体育で「これから良くなるための行動」を点検しながら行動する学習がなされた。「症例2」右前頭葉腫瘍摘出後に目的をもった行動の欠如、行動の…もっと見る 2012372492, DOI：10.2496/hbfr.32.367	https://www.jstage.jst.go.jp/article/hbfr/32/3/32_367/_pdf/-char/ja	0	1	0	n=4。 outcome toolがかなり怪しいが、4例中2例にTMT、FAB、RBMT等の記載があり、論点の中心はそこではないのだが、一応該当とした。外すか迷った報告。				1
269	脳血管障害患者の退院後FIMの変動についての調査(原著論文)	加納 知恵(博愛会病院 リハビリテーション科), 森 義弘, 下田 祐也, 三田村 崇弘, 清水 秀一	岐阜作業療法(1343-9790)14巻 Page14-17(2012.01)	回復期リハビリテーション病棟退院後、当院の外来リハビリへ移行した脳血管障害患者の退院時と6ヵ月後時点でのFunctional Independence Measure(以下、FIM)得点の比較と、当院で作成したアンケートを実施して分析した。その結果、FIMの増加群・維持群では自宅内・屋外含めた行動範囲が広く、全身的な自主訓練を指導されていた。それに対して低下群では、行動範囲が狭く、局所的な自主訓練を指導されている。これにより、退院後6ヵ…もっと見る 2012237801	Webなし ペーパーで入手2/15	1	1	1	n=9 outcome toolはFIM 活動がFIMを上げるエビデンスとなる論文
274	慢性脳卒中片麻痺の地域在住患者における6ヵ月間の筋力、姿勢バランス、歩行の複合機能トレーニングの効果(Effects of 6 Months Combined Functional Training on Muscle Strength, Postural Balance and Gait Performance in Community-dwelling Individuals with Chronic Stroke Hemiplegia)(原著論文/English)	Hashidate Hiroyuki(Department of Physical Therapy, School of Health Sciences, Kyorin University), Shiomi Taizo, Sasamoto Norio	Journal of Physical Therapy Science(0915-5287)23巻4号 Page617-623(2011.08)	慢性脳卒中片麻痺の地域在住患者を被験者とした非対照介入研究を行い、低頻度で6ヵ月間実施する複合機能トレーニングが下肢筋力、姿勢バランス、歩行機能といった、身体能力を高める要因に及ぼす効果について検討した。身体能力の中期的変化が脳卒中発症後の期間あるいは片麻痺の程度との関連について検討した。デイケア施設を利用していた慢性脳卒中片麻痺患者22名が、週1回あるいは2回、6ヵ月間実施するストレッチング、筋力増…もっと見る 2012198180, DOI：10.1589/jpts.23.617	https://www.jstage.jst.go.jp/article/jpts/23/4/23_4_617/_pdf/-char/en	0	0	0	n=22 認知機能の症状のない脳卒中患者が対象。よって、除外とした。身体に関する研究。				1
292	脳血管疾患患者の生活変化について 日常生活の活動量を増やすための介入の工夫(原著論文)	佐久間 大輔(あさい病院 リハビリテーション科), 澤田 泰洋	愛知作業療法(1342-274X)19巻 Page10-14(2011.03)	本症例は、当院回復期病棟にて、在宅復帰に向けた訓練を実施し退院後、外来通院リハビリテーション(以下外来リハ)に通院された。その後、身体的機能が維持されているにもかかわらず、日常生活の活動が減少し、転倒を繰り返し、自宅に引きこもった生活を送るようになった。この症例に対して、介入I期では、身体機能の維持と生活指導を目的とした介入をした結果、身体機能を維持することが出来た。次に、介入II期では、行動療法的ア…もっと見る 2011323669	有料 ペーパーで入手2/15	1	1	1	症例報告 FIM、24時間行動記録表、POMS まず評価、次に行動療法で良くなったケース(エビデンスになるか)
318	【発症6ヵ月以降の脳卒中患者へのリハビリテーション】在宅でのADLはさらに改善するか(解説)	高岡 徹(横浜市障害者更生相談所)	Journal of Clinical Rehabilitation(0918-5259)19巻7号 Page650-655(2010.07)	2010250731	ペーパーで入手12/19	0	0	0	検討がADLに絞られている。 FIMも使われていない。							1
319	【発症6ヵ月以降の脳卒中患者へのリハビリテーション】高次脳機能はさらに改善するか(解説)	渡邉 修(首都大学東京 人間健康科学研究科)	Journal of Clinical Rehabilitation(0918-5259)19巻7号 Page643-649(2010.07)	2010250730	ペーパーで入手12/19	0	0	0	内容はレビュー。1例の脳卒中のSLTAの変化が示されているが、データはこれのみで、除外とした。				1
324	慢性期クモ膜下出血例に対するリハビリテーションの有用性 発症後6ヵ月を超えた症例の検討(原著論文)	新井 秀宜(兵庫医科大学篠山病院 地域総合医療学), 島田 真一, 道免 和久, 内山 侑紀, 石野 真輔, 福田 能啓	リハビリテーション科診療近畿地方会誌(1347-3956)9号 Page4-8(2009.12)	回復期リハビリテーション(リハ)病院でリハ後に引き続き著者等の施設でリハを施行したクモ膜下出血(SAH)患者5症例(男性3例、女性2例、平均58.8±8.3歳)を対象に、機能回復について機能的自立度評価法(FIM)を用いて後方視的に検討した。その結果、全例にクリッピング術、4例に脳室腹腔短絡術(VPシャント術)が施行され、うち2例では回復期にシャントトラブルをきたしていた。発症から当院入院までの平均日数は247.8±37.6日、当院入院…もっと見る 2010190878	Web・書蔵なし ペーパーで入手2/15	0	0	0	n=5 入院Ptのみ。 発症6ヵ月以上経過した入院患者(一度も家に帰っていない)のFIMの変化。			1
325	抑うつを認めた通所リハビリテーション利用者のQOL向上に向けて(会議録) Grey	馬田 慎也(介護老人保健施設マムフローラ), 土肥 正樹, 稲岡 秀陽	理学療法京都(1346-1710)39号 Page116-117(2010.03)	68歳男。右被殻出血を発症し、10ヵ月後より週2回の通所リハビリテーション利用となった。初期評価でBrunnstrom stageは左上肢III、左手指II、左下肢IV、表在感覚は左上下肢に軽度鈍麻を認めた。通所リハ利用開始1年半後より歩行時の左膝関節の疼痛を強く訴え、更に活動性低下、抑鬱症状を認めた。運動機能面の明らかな低下はなく、抑鬱がADLやQOLに悪影響を与えたと考え、精神面に対してのケアが十分行えるように多担当制から専属…もっと見る 2010172855	Web・書蔵なし ペーパーで入手2/15	1	1	1	症例報告 脳卒中後うつの例。 FIM、うつ評価などあり。
330	当院における脳卒中後遺症者に対する機能訓練事業 評価と今後の課題(原著論文)	岸野 美代子(山本組合総合病院 リハビリテーション科), 嶋田 誠司, 櫻田 圭介, 佐藤 嘉寿, 袴田 佳奈恵, 鷲谷 千恵, 石川 周, 三浦 利哉	秋田理学療法(1344-1493)15巻1号 Page49-53(2007.12)	当院では、平成18年4月から八峰町において脳卒中後遺症者に対する機能訓練事業「活き活き健康教室」に協力することになった。そこで、本事業に取り組むにあたり、事業展開のあり方を検討すべく、参加者(在宅障害者)とその家族(介護者)を対象にADL評価や家族関係評価のアンケートを行った。その結果、8例中7例はADLが「ほぼ自立」～「自立」で家族関係はすべて「良好」であったが、残りの1例はADLが「要介助」で家族関係は「不良」…もっと見る 2010102935	Web・書蔵なし ペーパーで入手2/15	0	1	0	n=8 発症後平均12年3ヵ月。①Barthel Index、②在宅治療者家族関係評価表をアンケートで調査。						1
353	地域リハビリテーションのアウトカム 一般病院における脳卒中地域リハビリテーションのアウトカム(会議録) Grey	冨山 陽介(宮城厚生協会坂総合病院 リハビリテーション科), 木口 らん, 佐藤 美希	The Japanese Journal of Rehabilitation Medicine(1881-3526)46巻Suppl. Page S98(2009.05)	2009240042	Web・書蔵なし ペーパーで入手2/15	1	1	1	入院中と退院後の両方を述べている。 退院後はn=35 FIMで見ている。
355	印象に残ったリハビリテーション事例 慢性期脳卒中患者に対してintensiveリハビリテーションを行った経験 FIM gainの大きさがすべてではない(解説)	島田 真一(兵庫医科大学篠山病院 地域総合医療学講座リハビリテーション科)	総合リハビリテーション(0386-9822)37巻5号 Page472-474(2009.05)	2009211652, DOI：10.11477/mf.1552101514	書庫よりペーパーで入手済	0	1	0	症例報告。 outcome toolはFIMのみだが。			1
359	脳卒中者における「退院時ADL」と「退院6ヵ月後ADL」の差に関しての研究 回復期リハビリテーション病棟退院6ヵ月後の調査(原著論文)	荒尾 雅文(永生会訪問看護ステーションとんぼ), 横森 亜美香, 中島 由美恵, 大淵 康裕, 渡辺 要一, 今村 安秀	理学療法ジャーナル(0915-0552)43巻3号 Page275-280(2009.03)	本研究の目的は,回復期リハビリテーション病棟(以下,回復期リハビリ病棟)から自宅へ退院した脳卒中者の退院時ADLの6ヵ月後を調査し,問題点を明らかにすることである.入院時に対象者の属性,Functional Independence Measure(以下,FIM)を担当療法士が評価し,退院後評価は退院6ヵ月後に郵送法にて行った.分析方法は,退院時と退院後のFIMを比較することで行った.結果は,83名中40名(回収率48.2%)の調査票が回収でき,全体のFIM運動項目…もっと見る 2009151725, DOI：10.11477/mf.1551101381	退院後リハではなく調査? ペーパーで入手12/16	1	1	1	n=40 outcome toolはFIMのみだが。
366	【脳卒中リハビリテーションの現状と未来】脳卒中とリハビリテーション(座談会)	井林 雪郎(誠愛リハビリテーション病院), 里宇 明元, 長谷川 泰弘, 藤本 俊一郎	脳と循環(1341-8440)13巻3号 Page199-206(2008.09)	2008350423	本文で内容確認 Webなし	0	0	0	対談の報告 データなし							1
367	回復期リハビリテーション病棟患者の退院後日常生活活動変化の特徴と関連因子(原著論文)	芳野 純(田中整形外科 リハビリテーション室), 佐々木 祐介, 臼田 滋	理学療法科学(1341-1667)23巻4号 Page495-499(2008.08)	[目的]回復期リハビリテーション病棟退院後患者のADLの変化の特徴と影響を与える関連因子を解明する。[対象]回復期リハビリテーション病棟より自宅退院した患者117名。[方法]退院後のADLに影響を与えると思われる因子、退院時および退院1ヵ月後のFIM運動項目を調査し、統計学的に分析した。[結果]退院時と比較すると退院1ヵ月後のFIM運動項目は有意に低下していた。各項目では、セルフケアが有意に低下しており、排泄コントロール…もっと見る 2008306795, DOI：10.1589/rika.23.495	https://www.jstage.jst.go.jp/article/rika/23/4/23_4_495/_pdf/-char/ja	1	1	1	n=117 うち脳卒中は53例 退院後FIMの調査。 脳卒中に特化したデータはFIM全体が平均2.68点下がるというもののみ。 一応該当としたが、ABI対象でないとして除外してもよい報告である。
392	地域居住脳卒中患者のリハビリテーション研究に用いるアウトカム指標の分類と動向(会議録) Grey	京都大学 大学院医学研究科社会健康医学系専攻健康情報学分野), 中山 健夫	日本公衆衛生学会総会抄録集(1347-8060)65回 Page521(2006.10)	2007092432	Webなし ペーパーで入手3/2	0	0	0	過去文献のアウトカムレビュー 具体的データなし	1
399	【高次脳機能障害/びまん性軸索損傷】高次脳機能障害の治療 認知リハビリテーションを中心に(解説)	本田 哲三(東京都リハビリテーション病院)	臨床精神医学(0300-032X)35巻2号 Page133-141(2006.02)	2006141954	本文で内容確認 Webなし ペーパーで入手	0	0	0	認知リハの歴史など。8名のデータ記載があるが、予後に触れられているのみ。				1
408	脳卒中片麻痺患者におけるFIT programの退院後ADL効果(会議録) Grey	烏野 慶(藤田保健衛生大学七栗サナトリウム リハビリテーション部), 和田 陽介, 永井 将太, 新谷 実伸, 園田 茂, 才藤 栄一, 川北 美奈子	理学療法学(0289-3770)31巻Suppl.2 Page219(2004.04)	https://www.jstage.jst.go.jp/article/cjpt/2003/0/2003_0_B0438/_pdf/-char/ja+I411+E409	https://www.jstage.jst.go.jp/article/cjpt/2003/0/2003_0_B0438/_pdf/-char/ja	0	1	1	FIT群49例、対象37例。 FIM 退院後18ヶ月時の変化。
433	脳外傷の高次脳機能障害者に対する居宅訪問面接と行動観察による地域リハ・ニーズ評価	佐鹿 博信	横浜市立大学 2012-04-01 - 2015-03-31 (科研費)	目的：慢性期TBIの参加制約とQOLなどの検討。 方法：高次脳障害評価と半構造化面接、参加制約とリハニーズ評価、SPRSとSF-36、慢性期リハ介入と帰結。対象：救急搬入で急性期リハ実施のTBI31名。 結果と考察：中央値33.4歳（M/F;17/14、受傷-面接の中央値50.7ヶ月）。高次脳障害解消8を除外。A;社会参加あり11（就労8･主婦2･他）、B;参加なし/困難12（支援施設3･無職8･他）。BはAより重度な高次脳障害者が多く、SPRSとSF-36のRCSはA/Bで65/50、44/30。リハ介入にてSPRSとSF-36は不変。慢性期リハニーズを有したが心理社会的問題やQOL向上は困難。	Webなし ペーパーで入手2/15	0	1	0	n=23 面接法 受傷後平均50.7ヵ月のPtの問題点の洗い出し				1
442	第46回 日本リハビリテーション医学会 学術集会/静岡 《シンポジウム》地域リハビリテーションのアウトカム-座長/小池 純子･畑野 栄治 一般病院における脳卒中地域リハビリテーションのアウトカム Grey	冨山 陽介	リハビリテーション医学 47 (6), 369-373, 2010-06-18		https://www.jstage.jst.go.jp/article/jjrmc/47/6/47_6_369/_pdf	0	1	1	脳卒中Ptに関する調査が3つ。 退院後については、 ・回復期病棟退院後35例のFIMの変化。 ・通所機関利用63例の歩行速度の変化。 身体に特化した報告ではあるが、十分該当すると考えた。
445	脳卒中患者の転倒状況と身体動作能力との関連性	鶴田 佳世, 徳久 謙太郎, 河口 朋子, 林 祐樹, 三好 卓宏, 門田 拓, 畑 寿継, 河村 隆史, 林 拓児, 梛野 浩司, 庄本 康治	理学療法学Supplement 2009 (0), A3O1027-A3O1027, 2010	【目的】日常生活動作能力(ADL)の獲得はリハビリテーションの目的の一つであり、その獲得にはADLを構築する要素となる身体動作(リーチ動作や側方移動など)の評価・練習が必要である。また立位・歩行時の身体動作評価は自立度判定や転倒予防に関連する重要な情報である。しかし、本邦では標準的に使用されている評価尺度がないことから、我々は脳卒中片麻痺患者による日常生活動作の遂行に必要な立位・歩行時の身体動作を評価する「脳卒中身体動作能力尺度 Stroke Physical Performance Scale(SPPS)」を開発し、その良好な信頼性、妥当性について報告してきた。SPPSは立位9項目、移動7項目、全16項目から構成され、その評点段階は自立、修正自立、軽度の介助、確固たる介助の4段階(0-3)であり、合計48点の尺度である。またSPPSはラッシュ測定モデルに適合していることから、ラッシュ変…	https://www.jstage.jst.go.jp/article/cjpt/2009/0/2009_0_A3O1027/_pdf/-char/ja	0	1	0	n=73 外来Ptと入院Ptが合わさった対象でありその比率や受傷からの期間の記載なし。 SPPS。身体の店頭に特化した研究でもある。 Ex4やEx5を理由に除外してもよいケースだが、一応該当として入れておきます。				1
451	2-P1-36 脳卒中患者の回復期リハビリテーション病棟からの自宅退院後のADLの変化(脳卒中(帰結・予後(3)),ポスター,一般演題,リハビリテーション医学の進歩"評価から治療介入へ",第45回日本リハビリテーション医学会学術集会)	佐藤 典子, 木村 崇孝, 石橋 靖宏, 寺山 靖夫, 本田 恵	リハビリテーション医学 : 日本リハビリテーション医学会誌 45 (0), S322-, 2008-05-18		Webなし ペーペーで入手3/2	1	1	1	n=32 FIM。 具体的数値はないが入ると判断
						22	37	25		2	2	6	12	1	3	5	1	32
								Number of Inclusions										Number of Exclusions
								(Including 6 grey articles)
511
512
513
514
515
516
517
518
519
520
521
522
523
524
525
526
527
528
529
530
531
532
533
534
535
536
537
538
539
540

## Sheet: C) Japanese_DB_grey only
This sheet (C) contains grey literature identified in the full-text screening process. English translations (by AI: Gemini) are in sheet (E).				Reviewer				Exclusion criteria
	title All titles are provided in Japanese original language	Congress bookket (Publication Year)	abstract All abstracts are provided only in Japanese original language, without translation.	Nozomi	Aoki Sensei	agreement	memo	Exclude2 (Not rehab focused)	Exclude3 (Not ABI focused)	Exclude4 (Inpatients only)	Exclude5 (focused specific area)	Exclude6 (Not Japan)	Exclude7 (Not validated)	Exclude8 (Not include outcome tools )	Unable to retrieve an article
462			退院後における脳血管障害者の職場復帰可否要因―中等症を対象にして― (独)労働者健康福祉機構九州労災病院勤労者リハビリテーション研究センター 豊永 敏宏 【目的】「職場復帰のためのリハ」の第一次研究として実施された，全国の労災病院における脳血管障害者の職場復帰 (以下復職)のモデルシステムの研究・開発は，351 例を対象に退院時の復職可否要因につき検討してきた.今回，リ ハの主たる対象となる modified-Rankin Scale(以下 m-RS)の 2,3(軽度~中等度障害)を持つ障害者に対し，退院後 の職場復帰可否要因について検討した.【対象】退院時 m-RS:2,3 の退院後 1 年半において復職可であった 48 例と 不可であった61例計109例(復職率44%)を対象とした.因みにm-RS 0,1(症状あるが障害なし)とm-RS 4,5(重度 障害)のそれぞれの復…	1	1	1
464	DOI https://doi.org/10.2490/jjrm1963.42.S207 ジャーナル フリー	リハビリテーション医学 2005年 42 巻 Supplement 号 S207-S346 発行日: 2005/05/18 公開日: 2010/08/18	脳外傷者の自己認識の低下に対するリハアプローチ―社会技能訓練の効果― 􏰀東京都立保健科学大学，􏰁上智厚生病院 渡邉 修􏰀，一場 道緒􏰁，米本 恭三􏰀 【はじめに】重度の脳外傷者の社会参加を阻害する大きな要因の一つは，自己認識(awareness)の低下である. 我々は，在宅生活が自立した重度脳外傷者を対象に，社会技能訓練をはじめとするグループによる訓練プログラムを 2年間，施行し，自己認識の変化を，患者と家族の認識の差として調査した.【対象および方法】対象は重度脳外傷 者 6名である.受傷から訓練プログラム開始までの期間は 1494±970日.全例，ADL は自立していた.訓練プログ ラムは週 3回，1回 3時間で，社会技能訓練を含み，スポーツ，料理教室，音楽療法，レクリエーション，ドリル学 習などをとり入れた.自己認識を評価する目的で，プロク…	1	1	1
469			􏰇こころのケア」を目的とした脳外傷通所リハプログラム 􏰀東京医科歯科大学難治疾患研究所被害行動学研究部門，􏰁東京慈恵会医科大学リハビリテーション医学講座 橋本 圭司􏰀，中村 俊規􏰀，宮野 佐年􏰁 【 目 的 】 脳 外 傷 リ ハ に お け る 「 こ こ ろ の ケ ア 」 の 必 要 性 に 着 目 し ， h o l i s t i c な 支 援 を 提 案 す る .【 対 象 】 慢 性 期 後 天 性 脳損傷者 5名(脳外傷 4名，脳腫瘍 1名).【方法】スタッフの構成はリハ医 1名，精神科医 1名，心理士 2名.週 1 回，5ヶ月間，東京医科歯科大学難治疾患研究所において，当事者と家族に対して，午後 1時から 4時，(1)オリエ ンテーション(2)個別認知トレーニング(3)グループセッション(4)カウンセリング，からなるリハプログラムを実 施した.【結…	1	1	1
471			SF-36を用いた地域リハビリテーションを受けている脳卒中後遺症患者を中心とし た QOL 評 価 熊本機能病院総合リハビリテーション部 時里 香，山永 裕明，桂 賢一，石川 聖子，徳永 誠，木原 薫，渡邉 進，中西 亮二 【対象】通所リハや訪問リハを利用中で，かつ当院外来通院中の脳卒中後遺症患者延べ 60名(男性 34名，女性 26名 平均年齢 70.2±9.4歳 脳梗塞 36名，脳出血 24名 発症後平均 930日).【方法】1. SF-36サブスケールスコアの 平均偏差得点を算出した.2. 性別，家族構成，寝たきり度，利用リハの種類の各項目で SF-36サブスケールスコア の群間比較をロジスティック回帰分析，t 検定を用い検討し，年齢，要介護度，発症からの日数，Barthel Index(BI)と SF-36サブスケールスコアの相関を Pearson 相関係数を用…	1	1	1
472			脳卒中患者の「生きがい」とリハビリテーション満足度 昭和大学藤が丘リハビリテーション病院リハビリテーション科，􏰁昭和大学リハビリテーション医学診療科 笠井 史人􏰀，渡辺 英靖􏰀，松宮 英彦􏰀，水間 正澄􏰁 【目的】我々は先行研究で，1. 脳卒中発症による生活パターン変化は 4種類に分類でき，それぞれの群は ADL に規題 定されないこと，2. 入院リハビリテーション(以下リハ)の満足度は ADL の改善点数に左右されるのではないことを報告してきた.生活パターン変化の分類わけは「生きがい」を参考にしたので，今回は「生きがい」の調査と入院リハ時の期待・満足度の関係を検討した.【対象】当院に入院リハ後，外来通院している脳卒中患者 32例，平均年齢 62.0歳を対象にした.【方法】面談方式によるアンケートで，発症前と現在の「生きがい」はなにか，FIM，老研式活…	1	1	1
473			外来リハビリテーションを利用される脳卒中患者の意識調査 倉敷平成病院リハビリテーション科 関 八州彦 【目的】介護保険サービスが展開し，リハビリテーション(以下，リハ)サービスも多様化する中で，在宅患者はな ぜ外来リハを選ばれて通院をされるのか?他のサービスも利用しているのか?など現状を把握することを目的とし た .【 対 象 ・ 方 法 】 当 院 外 来 で 定 期 的 に 外 来 リ ハ を 行 っ て い る 患 者 は H 17 年 1 月 末 現 在 で 229 名 . そ の う ち H 17 年 1月に当院リハ科外来受診時に了解が得られ，面接法で調査できた 82名(脳卒中群 48名，脳卒中以外群 34名)に ついて検討した.【結果】脳卒中群の平均年齢は 70.9歳.身体障害者の認定を受けているものは 63%.Barthel Index は平…	1	1	1
474			脳卒中患者の苦悩に影響する要因 􏰀勤医協札幌丘珠病院リハビリテーション科，􏰁勤医協札幌丘珠病院神経内科 岡本五十雄􏰀，塩川 哲男􏰁 【はじめに】脳卒中後の「精神的に辛いこと」(以下苦悩)について，調査した報告は少なく，苦悩に影響する要因も 明らでない.障害の受容(克服)を考える上でも重要であり，調査した.【対象および方法】対象は 2004年 6月~同 年 12月までの間に，当院外来に通院していた脳卒中患者 97例で男性 64，女性 33である.年齢は 63.4±10.6歳. 発症後期間は 9.1±6.2年.上肢能力は廃用手 43，補助手 24，実用手 30.下肢の麻痺の程度は，Br-stage2-2，3- 22，4-22，5-25，6-26で，歩行能力は不能~監視 16，屋内 20，屋外歩行 61である.これらの患者に脳卒中後の苦 悩の有無について尋ね，運動障害，A…	0	1									1
475			外来リハビリテーションのあり方についての検討―脳卒中片麻痺者― 愛知医科大学附属病院リハビリテーション科 杉浦 元重，木村 伸也，橋詰玉枝子，林 博教 【目的】本来，外来リハビリテーションは活発な社会生活への参加を目的として生活機能全体を向上させる指導を一 生にわたって行うものである.これはいわゆる維持的リハと称して外来訓練を長期間頻回にわたって行うことではな い.しかし我々の過去の調査では 1年以上外来通院している脳卒中患者の 90%以上が「維持」目的の外来訓練に終 始していた.この現状を反省し，機能障害の回復に固執して頻回の外来訓練を受けに来る，いわゆる「訓練人生」を つくらないためのプログラム改善を目的として，外来脳卒中患者を対象とした調査を行った.【対象】脳卒中初回発作後 1年以上経過しておりリハ科外来に過去 1年間月 1日以上通院している患者 40名.【方法】…	0	1									1
476			機能的自立度評価法(FIM)短縮版の開発 􏰀慶應義塾大学医学部リハビリテーション医学教室，􏰁静岡県立静岡がんセンター，􏰂慶應義塾大学理工学部生命情報学科 山田 深􏰀，里宇 明元􏰀，長谷 公隆􏰀，田中 尚文􏰀，藤原 俊之􏰀，辻 哲也􏰁，牛場 潤一􏰂 【目的】在宅場面での利用を想定し，13項目で構成される機能的自立度評価法(FIM :Functional Independence M easure)運動項目について，より少ない項目数で ADL の全体像を評価できるサブセットを作成し，その妥当性を 検証する.【方法】398名の訪問看護サービス利用者(平均年齢 79.3±10.3歳)における FIM 運動項目スコアをも とに，1) Rasch 変換により下位項目の難易度を算定し，難易度の分布が均一になるように項目数を減ずる，2) 運 動項目合計スコアを従属変数，下位項目スコア…	0	1								1
477	DOI https://doi.org/10.2490/jjrmc.55.S321 ジャーナル オープンアクセス	The Japanese Journal of Rehabilitation Medicine 2018年 55 巻 Autumn 号 S321-S414 発行日: 2018年 公開日: 2018/11/30	当科における脳卒中カフェの取り組み~脳卒中患者の社会参加を目指して~ 国際医療福祉大学医学部リハビリテーション医学講座 角田 亘 脳卒中に罹患することによって，社会参加が突然に大きく妨げられ，その後は自宅に引きこもるようになるなどQOLが 低下することは珍しくはない.このような現況の中で当科においては，在宅で生活する脳卒中患者を対象に「脳卒中患者に 生きる自信と勇気を与えたい」との思いから，2 0 1 8 年 1 月よりおよそ 2 か月に 1 回のペースで「脳卒中カフェ」を開催している. 過去に報告をみないこの脳卒中カフェなるものの開催は，脳卒中患者とその家族に同じ境遇にある方との出会いの場を提供 するのみならず，リクレーションや共同作業を通じて患者の社会参加を促すことを目的としている.カフェの運営スタッフ は，当科医師および療法士，学生ボランティアなどから…	0	1									1
478			訪問リハビリテーションとの連携介入により ADL・QOL の改善が得られた超高齢急 性硬膜下血腫術後の一例 島根大学医学部附属病院リハビリテーション医学講座 ○石原 弘基，前木 奈津美，高見 悠，蓼沼 拓，酒井 康生，馬庭 壯吉 【 は じ め に 】 訪 問 リ ハ ビ リ テ ー シ ョ ン( 以 下 リ ハ )に お け る 長 期 介 入 と 当 院 外 来 検 査 と の 連 携 に よ り ， A D L ・ Q O L の 改 善 が 得られた症例を経験したので報告する. 【症例・経過】9 5 歳の女性，転倒頭部打撲により右急性硬膜下血腫を発症した.当院で開頭血腫除去術が施行されたものの， 意 識 障 害 ( J C S 3 0 ~ 1 0 0 )， 左 不 全 片 麻 痺 が 残 存 し た . 受 傷 1 ヶ 月 後 に 回 復 期 病 院 に 転 …	0	1									1
480	DOI https://doi.org/10.2490/jjrmc.51.S314 ジャーナル フリー	The Japanese Journal of Rehabilitation Medicine 2014年 51 巻 Supplement 号 S314-S450 発行日: 2014/05/16 公開日: 2014/05/15	QOLIBRI 日本語版の開発―第 2 報 QOLIBRI–O S, Short–Version における内容妥当 性の検討 1国際医療福祉大学病院リハビリテーション科，2藤田保健衛生大学医療科学部リハビリテーション学科， 3独立行政法人国立長寿医療研究センター機能回復診療部，4名古屋大学大学院医学系研究科予防医学 太田喜久夫1，鈴木めぐみ2，近藤 和泉3，内藤真理子4 【目的】高次脳機能障害を有する外傷性脳損傷患者の疾患特異性 QOL 評価法のうち，社会生活における主観的満足度を主な指標とする Quality of Life after Brain Injury : QOLIBRI の日本語版開発作業を開始し，昨年度は 37 項目からなる QOLIBRI Long–Version の内容妥当 性の検討について報告した.今回は，QOLIBRI の short version であ…	0	1								1
481			就学・就労を目指す高次脳機能障害者に対して言語療法で行う日常生活指導 滋賀県立成人病センター 佐敷 俊成，平川 圭子，厚見さやか，林 容子，辻 香苗，渡辺 幸子，川上 寿一 【目的】就学・就労を目指す高次脳機能障害者に対して，言語療法でのプログラム内容とそれぞれのプログラムを継続した期間との関係を 明らかにする【方法】カルテにより後方視的に日常生活機能に関わるプログラム内容を抽出し，その生活機能が安定したと判断した期間を 検討する【対象】2011 年 1 月~2013 年 12 月に就学・就労を目標に外来受診した高次脳機能障害と診断された 10–30 歳代の 13 名【結果】 プログラムとしては生活リズムの確立，予定管理，疲労管理，金銭管理，代償法指導，言語訓練，学習指導等を行なっており，全員に共通 していたプログラムは生活リズムの確立と予定管理であり，…	0	1									1
484				0	1									1
488				0	1									1
500	ジャーナル フリー	The Japanese Journal of Rehabilitation Medicine 2020年 57 巻 Autumn 号 S367- 発行日: 2020年 公開日: 2021/03/27	慢性脳卒中者の総合的追跡調査 ( 第16報 ) 発病15年 介護保険利用者の ADL・ IADL 推移と課題 1金城大学，2藤田医科七栗記念病院，3藤田医科大学，4輝山会記念病院，5茨城県立健康プラザ ◯澤 俊二1，園田 茂2，才藤 栄一3，金田 嘉清3，前島 伸一郎1，土屋 隆4，大田 仁史5 【目的】発病から15年間の介護保険利用者の ADL・IADL の推移と地域リハの課題ついて報告する. 【方法】慢性脳卒中者で，40歳以上の発病15年時に調査が可能であった28名を対象とした.15年時の介護保険利用者は14名(要支援2 4名，要介護1 2名，2 5名，3 2名，4 1名)であった.男8名，女6名，15年時年齢は，71.4歳±6.2(61歳-80歳).一方，介護保険非利用者14名である.ADL評価は運動FIM(91点 ) を ,IADL は FAI(45点 ) を用いた…	1	1	1
502			プロ野球観戦を通して通所介護での目標設定を行い生活機能向上へ繋がった一例 合同会社 P-BEANSP-BASE 寿店 鈴木 洋平 【はじめに】通所介護で心身機能の維持向上を行う上では目標設定は重要な項目である.今回，趣味である野球観戦を通して目標設定し，通所介護で の活動で自信をつけて目標を達成し生活機能向上に繋がった一例を発表する.【方法】平成31年9月から令和1年9月にナゴヤドーム3試合野球観戦を目 標にし，それぞれ観戦前までに「発症後初めての野球観戦に行く」「エスカレーターでお孫さんへのお土産を買いに行く」「最前列のほうで野球観戦を する」という目標設定を行い，通所介護で理学療法士と必要な動作を評価しメニューへ導入.初回前と3回目後に FIM を比較した ..【対象者】75歳男 性.平成27年1月に脳出血を発症し，約6年経過した右片麻痺患者.野球…	1	1	1
503			バーチャルリアリティを使用した訪問リハビリテーションが有効であった脳卒中後 片麻痺患者の1例 1三重大学大学院医学系研究科看護学専攻，2三重大学大学院医学系研究科分子病態学講座， 3三重大学医学部附属病院リハビリテーション科 ◯船尾 浩貴1，島岡 要2，辻川 真弓1，百崎 良3 【諸言】近年, バーチャルリアリティ(VR)をリハビリテーションに使用した研究報告が散見される. 今回, VRを訪問リハビリテーションに使用したこと が, 脳卒中後片麻痺患者に有効であった1例を経験したので報告する. 【症例】60代, 女性. ADL自立度A-2, 要介護認定4. 20XX年12月に右被殻出血をきたし, 救急搬送され, 開頭血腫除去術が施行された. 治療後に左上下肢 麻痺, 嚥下障害, 注意障害が残存したため, 回復期リハビリテーション病棟への入院を経て, 4ヶ月後に…	0	1									1
506	DOI https://doi.org/10.2490/jjrmc.52.S187 ジャーナル フリー	The Japanese Journal of Rehabilitation Medicine 2015年 52 巻 Supplement 号 S187-S289 発行日: 2015/05/18 公開日: 2015/05/20	若年発症の慢性期脳卒中患者のリハビリテーション(第一報)リハニーズに着目して 横浜市総合リハビリテーションセンターリハビリテーション科 横井 剛，稲澤 明香，高岡 徹，伊藤 利之 【はじめに】総合リハビリテーション(以下リハ)施設である当センターを利用した若年発症の慢性期脳卒中患者のリハニーズについて調査し，リハにおける問題点を検討した.【対象・方法】対象は平成 16 年 4 月から平成 26 年 3 月までの 10 年間に発症後 1 年以上経過して当セ ンター外来を初診した脳卒中患者のうち，発症時の年齢が 18 歳から 39 歳であった 67 名(男性 43 名，女性 24 名).年齢，原因疾患，初診時の ADL，実用的移動手段，リハニーズなどについて診療録より後方視的に調査をおこなった.【結果】原因疾患は脳梗塞 18 名，脳出血 31名，くも膜下出血 18 …	1	1	1
507			若年発症の慢性期脳卒中患者のリハビリテーション(第二報)リハビリテーションアプ ローチとその結果 横浜市総合リハビリテーションセンター医療部診療課 稲澤 明香，横井 剛，高岡 徹，伊藤 利之 【はじめに】若年発症の脳卒中患者は長期的なアプローチが必要だが，脳卒中全体に占める割合は少なく，慢性期の報告も少ない.そこで， 当センターにおけるリハビリテーション(以下リハ)の現状調査を行ったので，その結果を報告する.【方法】対象は当センターを平成 16 年 4 月~平成 26 年 3 月の 10 年間に初診した慢性期脳卒中患者(発症時年齢 18~39 歳，発症より 1 年以上経過)67 名(男性 43 名，女性 24 名). 診療録から支援内容とその結果を後方視的に調査した.【結果】原因疾患は脳梗塞 18 名，脳出血 31 名，くも膜下出血 18 名.約 90%が歩行 …	0	1									1
508			Quality of Life after Brain Injury: QOLIBRI 日本語版の開発―第 3 報 再検査法信頼 性の検討 1国際医療福祉大学病院リハビリテーション科，2独立行政法人国立長寿医療研究センター機能回復診療部， 3名古屋大学大学院医学系研究科予防医学，4藤田保健衛生大学医療科学部 太田喜久夫1，近藤 和泉2，内藤真理子3，鈴木めぐみ4 【目的】高次脳機能障害を有する外傷性脳損傷患者の疾患特異性 QOL 評価法のうち，社会生活における主観的満足度を主な指標とする評価 法で国際的に使用されている Quality of Life after Brain Injury : QOLIBRI の日本語版開発作業を開始し，平成 23 年度は QOLIBRI Long– Version，平成 24 年度は Overall Scale における内容妥当性の検討について報告…	0	1								1
509			日本における軽度外傷性脳損傷患者の実態調査―身体的後遺症，高次脳機能障害，日常 生活動作について― 1せりえ鍼灸室，2明治国際医療大学臨床鍼灸学講座，3ひらの亀戸ひまわり診療所 小井土善彦1，福田 文彦2，石橋 徹3，石崎 直人2 【目的】軽度外傷性脳損傷(mild traumatic brain injury:MTBI)とは，外傷後の GCS が 13~15 点であったため，注目されなかった疾患であ る.多くは，良好な経過を辿るが 1~3 割に後遺症が継続しているとも報告され，2004 年に WHO は公衆衛生学の重要課題として取り組む よう勧告した.そこで，我々は，日本における MTBI 患者の実態調査を実施した.【方法】調査対象者は，「軽度外傷性脳損傷友の会」会員 111 名と「軽度外傷性脳損傷仲間の会 MTBI Soc.」会員 5 名の合計 116 名から WHO の…	0	1									1
519			在宅脳卒中片麻痺者におけるLife-space Assessmentを用いた生活空間を予測可能か? 1 医療法人社団輝生会初台リハビリテーション病院リハケア部，2 一般財団法人京都地域医療学際研究所がくさい病院， 3 愛知県三河青い鳥医療療育センター，4 国際医療福祉大学大学院 及川 真人 1,4，松原 徹 2，朝倉 直之 2，伊藤 忠 3,4，久保 晃 4，菅原 英和 1，石川 誠 1 【目的】2015 年の介護報酬改定に伴い，活動・参加に対するアプローチに力点が置かれるようになっている.活動・参加の一指標として Life-space Assessmen(t LSA)がある.今回我々は，在宅脳卒中片麻痺者を対象とし，LSAを指標とした生活空間を予測可能か検討した.【方 法】対象は当院外来及び通所利用者で，脳血管障害(脳梗塞33名 脳出血77名 くも膜下出血5名)により片麻…	1	1	1
520			回復期病院を退院した脳血管疾患患者に対する訪問リハビリの介入効果について 1 篤友会リハビリテーションクリニックリハビリテーション科，2 医療法人篤友会関西リハビリテーション病院，3 坂本診療所 園山 真弓 1，高橋 紀代 1，坂本知三郎 2，石田 浩一 3 【はじめに】当法人は回復期病院 144 床と同市内に在宅診療所 2 か所を有しており，診療所からは訪問リハビリテーション(以下，訪問リハ) を提供している.当法人の回復期病院の平均在院日数は脳血管障害患者では 76.8 日と全国平均より短い.そのため，退院後も在宅生活の安 定だけでなく，能力の向上に対する訪問リハが求められている.今回，当回復期病院から退院した脳血管疾患患者でかつ訪問リハを利用さ れた患者の ADL を退院前後で比較し，退院後の訪問リハの介入効果を明らかにすることを目的とする.【方法】2015…	1	1	1
529			外来リハビリテーション施設での在宅脳血管疾患患者への復職支援 1 篤友会リハビリテーションクリニックリハビリテーション科，2 千里山病院 鳴尾 彰人 1，高橋 紀代 1,2 【はじめに】 脳血管疾患患者における復職支援は QOL や社会経済的観点からも重要な課題となっている.復職支援は一般的に ADL が獲得され，医学的支援から社会的支援が必要な時期に必要となるが，脳血管 疾患患者に対する復職状況に対する外来通院リハビリテーション施設からの報告は少ない.そこで今 回，当院外来リハビリテーション通院した脳血管疾患患者の復職支援について調査することを目的と した. 【方法】 対象は 2015 年 4 月から 2016 年 12 月に当院を受診した脳血管疾患患者のうち，発症前に就労していた 81 名とした(男性 60 名，女性 21 名，平均年齢 57.7±10.6 歳)…	0	1	1								1
531	DOI https://doi.org/10.2490/jjrmc.54.S785 ジャーナル フリー	The Japanese Journal of Rehabilitation Medicine 2017年 54 巻 Supplement 号 S785-S1232 発行日: 2017年 公開日: 2017/07/07	Stroke impact scale version 3.0 日本語版の作成 1 産業医科大学医学部リハビリテーション医学，2 門司メディカルセンターリハビリテーション科 越智 光宏 1，佐伯 覚 1，蜂須賀研二 2 Stroke Impact Scale(SIS)は脳卒中に特異的な総合的な健康状態の評価法であり，1999年にDuncan らにより開発され現在 version 3.0 が発表され広く用いられている.SIS version 3.0 は 9 つの大項目の 質問(筋力，記憶と思考，感情，コミュニケーション，日常生活動作/手段的日常生活動作，移動，感 情，手の機能，参加，回復)からなり，患者または介護者が自己報告するものである.回復以外の 8 項 目は，過去 1 から 4 週間に患者自身が経験した各質問項目を完了する難しさを 5 段階尺度で評価し， 回復は 1…	0	1	0							1
537	DOI https://doi.org/10.2490/jjrmc.44.S239 ジャーナル フリー	The Japanese Journal of Rehabilitation Medicine 2007年 44 巻 Supplement 号 S239-S350 発行日: 2007/05/18 公開日: 2010/08/18	左麻痺の患者は集団活動へ参加することが困難である 座長 江口 清 1医療法人天翔会上田リハビリテーション診療所，2医療法人梁山会診療所 上田 祥博1，丸山 綾子1，白瀧 薫2 【目的】右脳損傷の患者は集団活動参加が困難であることを明らかにし，右脳損傷の患者を集団活動に参加させるた めのアプローチに関して考察する.【方法】平成 17 年 4 月 1 日~平成 18 年 8 月 31 日の間，当院のデイケアを利用し た患者のうち，明らかな片麻痺を認める 49 名の患者を対象とした.1 ヶ月間の観察期間の集団活動への参加状況 で，全ての活動に参加した群(参加群:20 人)，一部の集団活動にのみ参加できた群(参加困難群:14 人)，集団活動 への参加を全て拒絶した群(非参加群:15 人)の 3 群に対象患者を分類した.それぞれの群について性別・年齢・麻 痺側・日常生活動作に関…	0	1									1
538			一般病院における脳卒中外来リハビリテーション中止の影響 医療生協健文会宇部協立病院内科 白藤 雄五 座長 杉原 勝宣 当院は，159 床の 2 一般病棟，1 療養病棟からなる一般病院である.診療科は内科，外科，整形外科の 3 科からなる が，リハ部門は PT，OT，ST とも 1，2 名ずつと小規模である.リハ専従医師はいず，内科，整形外科の医師が 個々の患者を通じて関わっている.演者が主治医の，脳卒中発作を既往に持つ外来患者は 2006 年 3 月末現在 73 人で あり，そのうち当時外来リハビリを実施していた患者は 28 人であった.2006 年 4 月 1 日から，原則発症後 180 日超 の外来リハビリを中止した.その後 2006 年 10 月に該当患者の状況を調査し，3 月末当時と比較して，若干の知見を 得たので報告する.【結果】対象患者...男性 …	0	1									1
539			脳卒中患者の落胆 勤医協札幌丘珠病院リハビリテーション科 岡本五十雄 一 般 【はじめに】脳卒中後にどれくらいの患者ががっかり(落胆)するのか調査し，それが，どのようなことと関連して 演 いるのか，明らかにした.【対象および方法】対象は 2004 年 6~12 月までの間に，当院の外来に通院していた脳卒中 題 患者で男性 64 例，女性 33 例.年齢は 63.4±10.6 歳.発症後の期間は 9.2±6.2 年である.外来で面接による調査を 6 行った.【結果】脳卒中後落胆したのは 77 例，落胆したことのないのは 20 例であった.入院中のみの落胆 22 例，退 月 院後のみ 3 例，入・退院後も落胆していたのは 52 例であった.発症時年齢は落胆群 51.9±10.4 歳，非落胆群 63.4 7 ±10.0 歳であった(P<0.01).落胆と推計学的に…	0	1									1
544	DOI https://doi.org/10.2490/jjrmc.53.I212 ジャーナル フリー	The Japanese Journal of Rehabilitation Medicine 2016年 53 巻 Supplement 号 I212-I433 発行日: 2016年 公開日: 2016/11/08	障害のある在宅脳卒中患者の長期にわたる改善と主体性再獲得のプロセス 1 森山リハビリテーションクリニックリハビリテーション科，2 三軒茶屋リハビリテーションクリニックリハビリテーション科， 3 昭和大学医学部リハビリテーション医学講座 和田 真一 1,3，長谷川 幹 2，川手 信行 3 【はじめに】一般に脳卒中で機能障害，活動制限などが残存した場合，当初は医療者主体で，患者は依存的な立場になる.しかし，発症か ら長期経っても，患者が主体的になると，いろいろな面でいい変化が出てくる.機能・活動的にはプラトーとされていても，ゆるやかに向 上するケースをよく経験している.【目的】障害者の「数年以上の長期にわたる在宅生活での回復と主体性」に関し「主体性獲得のプロセ ス」と「何が良くなるのか?」を明らかにしたい.【方法】主体性研究会議を月 1 回開催.当事者，支…	0	1									1
545			「完全に治してから，現場に戻って来い」の呪縛をいかに突破すべきか~石の上にも職 歴 3 年を目標に~ 1 十条武田リハビリテーション病院リハビリテーション科，2 十条武田リハビリテーション病院外科，3 十条武田リハビリテーション病院脳神経外科， 4 十条武田リハビリテーション病院神経内科，5 兵庫医科大学リハビリテーション科，6 東北大学大学院医学系研究科内部障害学分野 小川 美歌 1，中村 純子 1，桐谷奈央子 1，石野 真輔 1，奈良 政信 2，久保 洋昭 3，小田健一郎 4，池本 明人 4， 道免 和久 5，上月 正博 6 【背景】中途障害者の復職支援で，リハ科介入と拮抗し，雇用者・患者双方の障壁となるのが「ゆっくり完全に治してから戻って来い」と いう善意である.この突破口となりうる症例を経験した.【症例 1】48 歳男性.刑事管理職.左前頭葉出血.転入時，発動…	0	1									1
547			急性期脳卒中症例に対するリハビリ外来による早期退院支援 札幌白石記念病院リハビリテーション科 戸島 雅彦，橋本 祐治 【はじめに】当院は脳神経外科と循環器内科 105 床，一般 7:1 で全体の在宅復帰率は 85%程度となる.急性期脳卒中患者の在宅ソフトラン ディングを目的として，リハビリ外来による早期退院支援を実施したので報告する.【対象と方法】昨年 10 月から今年 9 月までに急性期脳 卒中にて入院し，自宅退院した 381 例中 60 例(脳梗塞 48，脳出血 11，くも膜下出血 1，60 例中 44 例は病院と同一区内の在住)に対し，入院 リハビリに続いて外来リハビリを最大で平日 4 枠，1 回通院に 2 から 6 単位を提供した.通院中の全例に ADL と IADL を，またリハビリ目的 に応じて歩行又は認知能力を評価し，入院時最終評価と比較した.【…	1	1	1
562	DOI https://doi.org/10.2490/jjrmc.S135 ジャーナル 認証あり	The Japanese Journal of Rehabilitation Medicine 2021年 58 巻 Autumn 号 S135-S350 発行日: 2021年 公開日: 2021/12/27	脳卒中患者の退院後の在宅リハビリテーション医療 旭川医科大学病院リハビリテーション科 大田 哲生 2013年の国民生活基礎調査の概況によると，介護が必要となった原因疾患の第一位は脳卒中であった.2016年の調査では 第一位の疾患は認知症になったものの，要介護5の原因疾患第一位は脳卒中のまま変わっていない.脳卒中患者のリハビリ テーション医療は，患者の身体機能を改善させることで，患者および同居者のQOLを高め，医療経済にも貢献できる可能 性があると考える. 高齢者の介護を社会全体で支え合う仕組みとして2000年に介護保険法が施行されてから20年以上が経過した.介護保険法 の基本的な考え方は，単に介護を要する高齢者の身の回りの世話をするということを超えて，高齢者の自立を支援するこ とを理念としている.さらに，利用者の選択により，多様な主体から保健医療サービス，福祉…	0	1									1
565			高度救命救急センターから退院した軽中度の外傷性脳損傷(TBI)の参加制約とリハニー ズに関する質的研究 1横浜市立大学学術院医学群リハビリテーション科，2横浜市立大学博士課程医科学専攻 佐鹿 博信1，菊地 尚久1，高田 薫子2 高度救命救急センター(救命)では速やかに後方病院/自宅へ転院するため，外傷性脳損傷(TBI)に対する急性期リハの途上で，自宅退院や転 院となることが多い.一方，リハ専門病院からは高次脳障害や心理行動障害に関するリハ情報が地域へ十分に伝達されず，社会参加や就労 継続の困難が増大することさえある.第 50 回学術集会で第一報を発表したが，SF–36 と心理社会的評価(SPRS)などに関連させて，慢性期 リハニーズとリハ計画を考察し報告する.【対象選択】(1)2007 年以降の 4 年間に救命搬入の TBI で，急性期にリハ科にてリハ治療を行っ…	1	1	1
566			18 年間，医療・介護保険下でリハビリテーションを継続し，現在も機能改善を認める脳 外傷後遺症の 1 例 1京都桂病院リハビリテーションセンター，2京都桂病院人工透析センター 宮崎 博子1，野々村光生1,2 【 は じ め に 】 脳 外 傷 を 受 傷 後 ， 1 8 年 間 継 続 し て リ ハ ビ リ テ ー シ ョ ン( 以 下 ， リ ハ )を 行 い ， 現 在 も 機 能 改 善 を 認 め る 一 症 例 を 報 告 す る【 症 例 】 X–18 年 11 月 30 日，18 歳で交通外傷.外傷性くも膜下出血，多発脳挫傷，瀰漫性軸策損傷.2 週間昏睡，1 年間レスピレーター管理の後， リハ専門病院でリハを実施される.両側アキレス腱延長術，顎関節固定術を実施.X–16 年，発声障害，摂食嚥下障害の精査とリハを目的 に，当院リハ科に転院.左優位のけい性四肢…	0	1									1
568	DOI https://doi.org/10.2490/jjrmc.S362 ジャーナル 認証あり	The Japanese Journal of Rehabilitation Medicine 2021年 58 巻 Autumn 号 S362- 発行日: 2021年 公開日: 2021/12/27	脳腫瘍患者における社会参加の頻度とQOLに関する検討 1 信州大学医学部附属病院リハビリテーション部，2 信州大学医学部保健学科作業療法学専攻 ○伊藤 駿1，佐藤 正彬2，大澤 竜司1，大野 智貴1，鈴木 朝香1，古橋 啓介1，佐賀里 昭2，井戸 芳和1， 長峰 広平1，堀内 博志1 【はじめに】 脳腫瘍患者のリハビリテーションにおいて，患者のQuality of life(QOL)を向上させることが重要であるとされている.近年，脳腫瘍患者の社会参 加とQOLの関連性が報告されるようになったが，その詳細は十分に明らかにされていない.そこで本研究では社会参加の頻度とQOLの関連性につい て検討した. 【方法】 対象は2020年12月から2021年6月の期間に脳腫瘍の診断で開頭手術が施行され，当院に外来通院している患者24名であった.診療録から患者属性， French…	1	1	1
570			訪問リハビリテーションを長期的に利用し寝たきりから外出できるまで改善した一症例 1 坂本診療所療法部，2 関西リハビリテーション病院，3 坂本病院本院 高橋 雅也 1，山城 達矢 1，石田 浩一 1，水田 忠久 1，坂本知三郎 2， 坂本勇二郎 3 【背景】訪問リハビリテーション(以下訪問リハ)では，長期的に関わる事で身体機能や ADL が大幅に 改善する症例を経験することがある.今回，脳静脈血栓症により寝たきり生活となり，訪問リハを長 期的に継続したことで外出できるまで改善した症例を経験したので報告する. 【症例】34 歳男性.25 歳に脳静脈血栓症を発症され，寝たきり状態となる.急性期病院から療養型病院 を経て 26 歳で自宅に戻り，訪問リハ開始となる.利用当初，意識レベルは傾眠傾向で，基本動作・ ADL は全介助が必要.1 年経過し徐々に意識レベ…	0	1									1
583				0	1									1
				14	38	14		0	0	0	0	0	4	20	0			24
						Number of inclusions												Number of Exclusions

## Sheet: D) Translation of Sheet B
	title	authors	Publication	abstract	Full-text access and memo	Nozomi	Aoki Sensei	agreement	Comment	Exclude2 (Not rehab focused)	Exclude3 (Not ABI focused)	Exclude4 (Inpatients only)	Exclude5 (focused specific area)	Exclude6 (Not Japan)	Exclude7 (Not validated)	Exclude8 (Not include outcome tools)	Eclude9 Unable to retrieve an article
4	Factors affecting the amount of activity after discharge in hemiplegic stroke patients admitted to a rehabilitation ward: Focusing on differences between during and after hospitalization (original article)	Masatoshi Kanemoto (Kyoto Min-Iren Central Hospital, Rehabilitation Department), Satoshi Tanaka, Masaya Hasegawa, Hanyu Oshima	Physical Therapy Kyoto (1346-1710) No. 51 Page 44-51 (2022.03)	[Purpose] To investigate differences in activity levels during hospitalization and after discharge in hemiplegic stroke patients, and to clarify the factors that determine their activities at home and outdoors after discharge. [Subjects] 28 hemiplegic stroke patients who were able to walk independently or were monitored in physical therapy settings one month prior to discharge from the rehabilita…	No web archives Request from HP 1/17 No reply Obtained on paper 3/2	1	1	1	It's good.
8	Examining the role of occupational therapy through longitudinal analysis focusing on the meaning of occupation (original article)	Tomotaka Shiino (Kitasato University Graduate School of Medical Sciences), Kayoko Takahashi	Japanese Clinical Occupational Therapy Research (2188-8418) Volume 9, Issue 1 Page 1 of 8-8 of 8 (2022.)	Occupation-focused practice requires attention to the meaning of the subject's occupation. In this study, we aimed to examine the role of occupational therapy through longitudinal analysis focusing on the meaning of important occupations. Semi-structured interviews were conducted over a five-month period with a subject with right putaminal hemorrhage. Results showed that the important meaning of …	https://kenkyuukai.m3.com/journal/FilePreview_Journal.asp?path=sys%5Cjournal%5C20220123095039%2D7EEF5CAD0316D3CE3BC8509138C93E5189C61C2776AAB22EEB89EE8D3ED990F6%2Epdf&sid=848&id=4021&sub_id=56856&cid=471	0	0	0	Case report, inpatient, no outcome tool			1
17	Daytime occupational therapy to help people live in familiar neighborhoods: A case study in which awareness of one's abilities led to an expansion of one's range of activities (original article)	Hiromi Kurokawa (Community-based Day Care Neurological Rehabilitation Rehapro SOP), Tomomi Ohori	Occupational Therapy Journal (0915-1354) Vol. 55, No. 12, Pages 1432-1435 (November 2021)	<Literature Summary> As the number of elderly people and those requiring care continues to increase, many people wish to continue living in their familiar homes, even if they become physically disabled, and the demand for rehabilitation services within the long-term care insurance sector is on the rise. In this case, we treated a patient in his 70s who had suffered from cerebral infarction and en…	Got the paper in the archives	1	1	1	Case report: Evaluation was based only on FIM, but I believe it is appropriate.
18	External validity of a "household activity resumption prediction model" for stroke patients in a convalescent rehabilitation ward (original article)	Ryu Kobayashi (PhD candidate, Department of Occupational Therapy Science, Graduate School of Human Health Sciences, Tokyo Metropolitan University), Hoichi Kobayashi	Occupational Therapy (0289-4920) Vol. 40, No. 5, Pages 608-615 (2021.10)	The external validity of a "household chore resumption prediction model" was examined for 46 stroke patients in a convalescent rehabilitation ward. At the time of discharge from the convalescent ward, the household chore resumption prediction model was used to predict the resumption of six household chores (meal preparation, meal cleanup, laundry, cleaning and tidying, heavy lifting, and shopping…	https://www.jstage.jst.go.jp/article/jotr/40/5/40_608/_pdf/-char/ja	1	1	1	n=46 Although this paper examines the harmful validity of a housework resumption prediction model.
19	A case study in which going out with friends was realized and life became more independent (original article)	Shiori Yamada (Hiramatsu Hospital Rehabilitation Department)	Occupational Therapy Saga (2186-2966) Volume 9, Issue 1, Pages 11-15 (2020.03)	We report a case in which a female patient in her 70s with right hemiplegia due to a cerebral infarction in the left internal capsule was able to achieve a more independent lifestyle through the use of Management for Daily Living Improvement (MTDLP). She was rushed to Hospital A and transferred to Hospital B one month later. Her ADLs (basic activities of daily living) were almost fully recovered …	No web archives Request from HP 1/17 No reply Obtained on paper 3/2	1	1	1	Case report: Evaluation was based on FIM only. One case after discharge. Management to improve daily living activities was implemented, and there were changes before and after.
23	From the welfare and medical fields: Development of neurofeedback technology to support functional recovery training for stroke survivors (commentary)	Hideki Nakano (Kyoto Tachibana University, Faculty of Health Sciences, Department of Physical Therapy)	Community Caring (1345-0123) Volume 23, Issue 11, Pages 60-62 (October 2021)	In stroke rehabilitation, treatment strategies based on the neural mechanisms involved in the recovery of motor function after brain damage are essential. Rehabilitation using motor imagery is particularly useful for patients with severe motor paralysis who have difficulty with voluntary movement, and the use of neurofeedback technology can maximize the benefits of motor imagery. Looking ahead, w…	No web or archives Obtained in a magazine 2/15	0	0	0	This is a review article. It only introduces treatment methods, but there is no data. (There is no p62, but the above is probably correct.)			1
26	Use of VR and AR in Neurorehabilitation: The Effect of Virtual Reality (VR) Technology on Stroke Rehabilitation (Conference Minutes)Grey	Masahiko Hara (Shimane University, Community Comprehensive Care Education and Research Center)	The Japanese Journal of Rehabilitation Medicine (1881-3526) Vol. 58 Special Issue Page JSY06-2 (2021.05)	2021318192	https://www.medivr.jp/wordpress/wp-content/themes/mdvrtheme/docs/20210622_slides.pdf	0	0	0	A slide deck showcasing various aspects of virtual reality (VR). No data has been examined.			1
28	A case study of support for independent bathing at home using a bathing support evaluation sheet and a training simulator (original paper)	Shota Watanabe (Tokyo Bay Rehabilitation Hospital), Taiki Yoshida, Masashi Kumagai, Sachiko Sakata, Takeshi Kutsuna, Masahiro Tsujikawa, Kunitsugu Kondo	General Rehabilitation (0386-9822) Vol. 49, No. 7, Pages 685-689 (July 2021)	<Literature Summary> Bathing environments at home are highly individualized, making it difficult to create an appropriate simulated environment for training. Even when using a bathing simulator for training, the environment setup can be complicated, with differences in the position of handrails and the setting of assistive devices. In this study, we developed and tested a bathing support evaluati…	Got the paper in the archives confirmation	0	0	0	Case report. Subjects were hospitalized only.							1
31	Changes in ADL after discharge for home rehabilitation users with cerebrovascular disorders (conference minutes)Grey	Masako Hirose (Meihokai Yokohama Shintoshi Neurosurgical Hospital Rehabilitation Center), Akira Suzuki	Physical Therapy Science (1341-1667) Vol. 35 Special Issue 4 Page 4 (2020.06)	2021247091	No web or library Obtained on paper 12/19	0	1	1	n=15 Comparison of FIM scores at discharge and one month later
43	Changes in Functional Indicator Measure (FIM) before and after discharge in stroke patients in the recovery stage: Findings from post-discharge visits (original article)	Haruka Kiribayashi (Alpine Association Alpine Rehabilitation Hospital), Kenichi Nakamoto, Hiroshi Tsuda	Everyone's Physical Therapy (1343-8425) Vol. 32, Pages 63-68 (2020.02)	[Purpose] We provided discharge support to the stroke patient and his family during their hospital stay, and confirmed the results through a post-discharge visit. [Case] A 68-year-old man with a right cerebral infarction. He was a patriarchal man who lived with his devoted wife. He had severe motor paralysis and higher brain dysfunction. At the time of admission,FIMAt the time of discharge, the p…	Paid Obtained on paper 2/15	1	1	1	Case report. Report of change in FIM at a visit 22 days after discharge.
46	The effect of self-monitoring instruction on physical activity after discharge in patients with mild cerebral infarction (conference minutes)Grey	Toshiyuki Kanai (Rehabilitation Department, Itami Tsunesei Neurosurgical Hospital), Kazuhiro Izawa, Miki Kobayashi, Akira Onishi, Hiroki Kubo, Masashi Nozoe, Noritoshi Mase, Shinichi Shimada, Cardiovascular Stroke Renal Project (CRP)	Physical Therapy (0289-3770) Vol. 46 Suppl. 1 Page O-5-3 (2019.08)	2020141545	Available as a PDF (see separate file)confirmation	0	1	0	Subjects: 13 cases in the intervention group, 17 cases in the control group				1
51	The relationship between continued residence and living environment for disabled elderly people: The influence of perceptions of living environment after discharge from hospital (Original paper)	Tomoyuki Ota (Kenwakai Assistive Device Center), Hiroaki Enoki, Mime Hashimoto	Occupational Therapy (0289-4920) Vol. 38, No. 5, Pages 567-574 (2019.10)	The purpose of this study is to clarify how the continued residence of elderly people with disabilities who have received rehabilitation and been discharged home is related to objective conditions such as physical and mental functions, socioeconomic factors, and housing performance, as well as their subjective perception of their home. A self-administered, anonymous mail survey was conducted targ…	Available as a PDF (see separate file) confirmation	0	0	0	The subjects were elderly people with an MMSE score of 24 or higher, and many of them had orthopedic diseases (though no detailed breakdown was provided).				1
52	Resumption of household activities in stroke patients at home after discharge from a rehabilitation ward: A study of prognostic predictors (original article)	Ryu Kobayashi (Jiseikai Nerima Station Rehabilitation Hospital), Hoichi Kobayashi	Occupational Therapy (0289-4920) Vol. 38, No. 4, Pages 430-439 (2019.08)	The purpose of this study is to clarify the predictors of resuming housework in stroke patients at home after discharge from a rehabilitation ward.Frenchay Activities Index Self-Assessment SheetUsing a questionnaire, six areas were investigated: meal preparation, meal cleanup, laundry, cleaning and tidying, manual labor, and shopping. The correlation was examined with the function and ability at …	https://www.jstage.jst.go.jp/article/jotr/38/4/38_430/_pdf/-char/ja	1	1	1	n=128 FAI, etc.
53	Introductory course: Evidence for rehabilitation medicine, Occupational therapy, Case study of management for improving daily activities, Intervention for stroke patients who have a strong desire for training and are unable to focus on home life to acquire roles within the home (original paper)	Mizuki Yoshida (Akita Prefectural Rehabilitation and Mental Health Center, Functional Training Department), Miki Takami, Kaori Ono, Yutaka Kawanobe, Haruki Nakamura	General Rehabilitation (0386-9822) Vol. 47, No. 11, Pages 1087-1092 (2019.11)	<Literature Summary> Introduction When a young person in the prime of their working life suffers a severe stroke, there are cases where the person and their family are unable to accept the disability, resulting in prolonged hospitalization, or they are unable to find a new role and hope for functional recovery. In this study, we conducted a lifestyle activity improvement management (management to…	Got the paper in the archives	0	1	0	Case report. There is no numerical outcome tool, but Table 2 shows the outcome change, so although it is somewhat weak, it was judged to be relevant.			1
63	Clinical utility of "Occupation-Based Practice 2.0 (OBP2.0)" in home rehabilitation (original article)	Daiki Takano (Day Service Center Horikane), Mutsumi Teraoka	Occupational Therapy (0289-4920) Vol. 38, No. 3, Pages 358-364 (2019.06)	Occupation-Based Practice 2.0 (OBP2.0) is a methodology for assessing clients' occupational impairments while addressing the belief conflicts surrounding them. In this report, we conducted assessment and intervention using OBP2.0 for a community-dwelling client with post-stroke symptoms, and examined the clinical usefulness of OBP2.0 in home occupational therapy (OT). Results showed improvement i…	https://www.jstage.jst.go.jp/article/jotr/38/3/38_358/_pdf/-char/en	1	1	1	Case report: Intervention using OBP2.0 The outcome tool was outcome, which was a little weak but still relevant.
70	A case of significant improvement in ability after discharge through collaboration with a residential care facility and family (original article)	Tomoko Koshinaka (Rehabilitation Center, Kanazawa Nishi Hospital), Chie Takeda, Takeshi Shirayama, Hiroki Maehata, Yosuke Yamamoto	Ishikawa Prefecture Occupational Therapy Journal (1348-611X) Vol. 27, No. 1, Pages 6-10 (2019.03)	We report a case in which collaboration with the facility and family before and after discharge resulted in a significant improvement in a patient's abilities after discharge. Following a putaminal hemorrhage, this patient presented with left hemiplegia and higher brain dysfunction, requiring full assistance with ADL. Although intervention was initiated to address the patient's need for toileting…	Paid Obtained on paper 2/15	1	1	1	Case report. Outcome assessment will be based solely on FIM.
71	A questionnaire survey on changes in daily living ability and related factors after discharge from a rehabilitation ward in patients with cerebrovascular disease (original article)	Sachi Hisahori, Terufumi Iizuka, Noriaki Kojima, Toshihiko Keihisu	Occupational Therapy (0289-4920) Vol. 38, No. 1, Pages 37-44 (2019.02)	The ADL ability of patients with cerebrovascular disease is said to decline after discharge from a convalescent rehabilitation ward (hereafter referred to as a convalescent ward), with ability at its highest before discharge. Meanwhile, while there is said to be a correlation between ADL ability and the scope of daily living, IADL ability, and QOL in patients with chronic cerebrovascular disease,…	https://www.jstage.jst.go.jp/article/jotr/38/1/38_37/_pdf/-char/ja	1	1	1	n=37 Questionnaire FIM Injury-Implemented 254 days
76	Stroke rehabilitation and higher brain dysfunction in Kyoto Prefecture (conference minutes)Grey	Nobuo Takezawa (Kyoto Prefectural University of Medicine, Department of Neurology), Hidetaka Koizumi, Masaki Kondo, Masanori Nakagawa, Toshiki Mizuno	The Japanese Journal of Rehabilitation Medicine (1881-3526) Vol. 55 Special Issue Pages 4-5-3-6 (2018.05)	2019187327	Whether the patient is an inpatient or has been discharged, and whether rehabilitation intervention is available or not are unknown. Check the text.No web or archivesconfirmationObtained from Essex University	0	0	0	No outcome tool				1
80	Changes in FIM scores in the stroke regional collaboration pathway (conference minutes)Grey	Takashi Mitsuhashi (Ohara Memorial Hospital, Kyoto), Ayaka Kimura, Hiroki Okawa, Kiyoto Kakita	The Japanese Journal of Rehabilitation Medicine (1881-3526) Vol. 55 Autumn Special Issue Page S303 (2018.10)	2019160421	Get it in a screenshot (see separate file) confirmation	0	0	0	Inpatients only			1
91	The relationship between the living conditions of stroke patients at home and their satisfaction with life and discharge support (original article)	Shota Onoda (Rehabilitation Technology Department, Ageo Central General Hospital), Sonnori Takeda	Physical Therapy - Clinical, Research, and Education (1880-893X) Vol. 25, No. 1, Pages 62-67 (March 2018)	[Objective] When stroke patients return home, physical therapists are required to be involved in discharge support, and the content of this discharge support is thought to influence the quality of life of stroke patients at home after discharge. The purpose of this study is to clarify the relationship between the actual living conditions of stroke patients at home after discharge from our hospita…	https://www.jstage.jst.go.jp/article/ptcse/25/1/25_62/_pdf/-char/ja	1	1	1	n=74 LSA, VAS At the time of discharge, FAC, BBS, SIAS, BI
104	Effect of the stroke community collaboration pathway: 2056 cases (conference minutes)	Shinya Sato (Toda Central Rehabilitation Hospital, Department of Rehabilitation), Noriomi Sugi, Yosuke Iwama, Seiichi Nishino	The Japanese Journal of Rehabilitation Medicine (1881-3526) Vol. 54 Special Issue Page 2-7-2-6 (2017.05)	2018050745	Check the contents in the textNo web or archives confirmation Obtained from Essex University	0	0	0	Inpatients only	1
105	Stroke and the Community-Based Comprehensive Care System: From the Perspective of Community Rehabilitation (Conference Minutes)	Kunitsugu Kondo (Tokyo Bay Rehabilitation Hospital, Department of Rehabilitation)	The Japanese Journal of Rehabilitation Medicine (1881-3526) Vol. 54 Special Issue Page PD1-3 (2017.05)	2018050083	Check the contents in the textNo web or archivesconfirmation Obtained from the University	0	0	0	Review. No data available.							1
126	A follow-up study after home evaluation during hospitalization in a convalescent rehabilitation ward: The relationship between changes in renovations after discharge and activities of daily living (original article)	Kumiko Yamamoto (Rehabilitation Department, Fuchinobe General Hospital), Chizuko Umeki, Yumiko Saito, Kazuo Saito	Physical Therapy: Technology and Research (0914-4668) No. 45, Pages 69-74 (2017.02)	[Purpose] Home assessments are conducted before discharge for patients returning home from convalescent rehabilitation wards (convalescent wards), but follow-up after discharge is not possible. Therefore, the purpose of this study was to understand the usage status of home modifications and investigate the relationship between changes and activities of daily living (ADL). [Method] The subjects we…	Check in the text No web or archives confirmation Obtained on paper 2/15	1	1	1	n=7
145	A study on the outcomes of vocational rehabilitation for people with higher brain dysfunction: Focusing on the impact of the Makuhari version of the Work Sample on cognitive function (original paper)	Moritoshi Kitakami (Niigata University Graduate School of Medical and Dental Sciences, Department of Bioregulation Medicine)	Niigata Medical Association Journal (0029-0440) Vol. 130, No. 9, Pages 523-534 (September 2016)	The number of medical institutions offering specialized employment support for people with higher brain dysfunction has increased slightly over the 10-year period from 2005 (13.2%) to 2015 (20.0%), but it is still limited to a small number of medical institutions. Meanwhile, the social need for employment support for people with higher brain dysfunction is growing due to the increase in young str…	A study on the outcomes of vocational rehabilitation for people with higher brain dysfunction: Focusing on the impact of the Makuhari version of the Work Sample on cognitive function	0	1	0	n=30 This paper claims that the Makuhari-style work sample improves cognitive function. There are problems with how the subjects were divided, and the conclusion is different from the general consensus. It was determined that this paper should not be excluded.				1
147	The relationship between ADL and walking ability at discharge and physical activity one month after discharge in stroke patients (original article)	Hiroyuki Tsuchiyama (Rehabilitation Department, Kanazawa Neurosurgical Hospital), Miyuki Araki, Yasuka Tanaka, Kazutaka Takao	Ishikawa Prefecture Journal of Physical Therapy (1346-1516) Vol. 16, No. 1, Pages 25-29 (2016.03)	This study examined how the Activities of Daily Living (ADL) and walking ability at the time of discharge affect physical activity after discharge in stroke patients admitted to the rehabilitation ward for recovery. Stroke patients admitted to the rehabilitation ward at our hospital were assessed for comfortable 10-meter walking speed, maximum 10-meter walking speed, 6-minute walking distance (6M…	Paid Obtained on paper 2/15	1	1	1	n=18 Examination of the relationship between indicators at discharge and LSA one month after discharge.
148	Activity and falls in stroke patients after discharge from our rehabilitation ward: Using Life Space Assessment (conference minutes)	Miyuki Araki (Asanogawa Kanazawa Neurosurgical Hospital), Yasuka Tanaka, Kazutaka Takao, Hiroyuki Tsuchiyama	Tokai-Hokuriku Physical Therapy Academic Conference Journal (1348-7493) 31st, Page 106 (2015.10)	2017062352	Check the contents in the text No web or archives Email request 1/17 No reply												1
149	Rehabilitation for Discharged Patients (Part 14) - Improving Quality of Life and Supporting Social Participation after Discharge (Commentary)	Yoshiharu Takashina (Iwate Rehabilitation Center), Fumihiro Asano, Misato Yamaguchi, Shiho Ataka, Komugi Watanabe, Yurino Ogasawara, Yuya Takahashi, Kiyofumi Oi	Kaifukuki Rehabilitation (2187-5839) Vol. 15, No. 3, Pages 42-45 (2016.11)	2017053475	Check the contents in the textNo web or archives confirmation Obtained on paper 2/15	1	1	1	Case report. Evaluated with LSA.
155	An attempt at training for higher brain dysfunction in the Ota Ward Functional Training Program: A two-and-a-half-year "Life Improvement Program" (original paper)	Hiromi Sakai (Tokyo University of Technology, Faculty of Health Sciences, Department of Occupational Therapy), Toshiro Watanabe, Toyoaki Iwasawa	Living and Rehabilitation (2188-1537) Volume 3, Pages 60-65 (2015.11)	In October 2012, Ota Ward, Tokyo, launched a group training program called the "Life Improvement Program" for people with higher brain dysfunction. The program includes cooking activities, woodworking and model making activities, cognitive training, and study sessions for individuals and their families. It is generally held twice a month (each session lasts 2 hours and 30 minutes). As of spring 2…	No web or archives Obtained on paper 2/15	0	0	0	This is a good paper, but the outcome evaluation is only in Table 3. We have determined that this is not a scientific outcome.				1
172	Report on the development of the Japanese version of QOLIBRI (Quality of life after Brain Injury) and its use in community-dwelling patients with brain injury (conference minutes)Grey	Megumi Suzuki (Fujita Health University, Department of Rehabilitation Sciences), Kikuo Ota, Akiko Maeda, Mariko Naito, Izumi Kondo	Abstracts of the Japanese Occupational Therapy Association (1880-6635) 49th Edition, Page O1317 (2015.06)	2016040753	Paid Obtained on paper 2/15	0	0	0	Experience using assessment methods (not creating assessment methods) focused specifile area.						1
181	Community-based walking training program improves walking function and social participation in chronic stroke patients (Community Walking Training Program Improves Walking Function and Social Participation in Chronic Stroke Patients)(original paper/English)	Kim MinKyu(Department of Physical Therapy, Sahmyook University College of Health Science), Cho KiHun, Lee WanHee	The Tohoku Journal of Experimental Medicine (0040-8727) Volume 234, Issue 4, Pages 281-286 (2014.12)	This study examined the effects of a community-based walking training program (CWTP) in a real-world setting on walking function and social participation in chronic stroke patients. Twenty-two stroke patients (mean age 50.45 years, mean post-stroke time 231.64 days) were randomly assigned to a CWTP group or a control group. All patients received the same standard rehabilitation program consisting…	https://www.jstage.jst.go.jp/article/tjem/234/4/234_281/_pdf/-char/en	0	1	0	N=22 participants were randomly assigned to either the CWTP or control group. Assessments of 10-meter walking time, 6-minute walking time, community gait assessment, and the social participation portion of the stroke impact scale showed improvement.					1
188	The effect of support for independence on stroke patients who were admitted to a disability support facility after a rehabilitation ward (original article)	Kazutoshi Kato (Niji, Support Facility for People with Disabilities, Beppu Rehabilitation Center, Agricultural Cooperative Association), Itaru Fukuzawa, Yoshimi Shibao	Oita Prefectural Journal of Rehabilitation Medicine, Vol. 12, Pages 25-28 (2014.10)	Thirty-five stroke patients (26 men, 9 women, mean age 51.0±9.0 years) who were admitted to and discharged from rehabilitation wards between April 2011 and March 2014 and received independent living training were surveyed to investigate the functional improvement and outcomes of admitted stroke patients and to examine the significance of rehabilitation under the Comprehensive Support for Persons …	No web or archives Obtained on paper 2/15	1	1	1	n=35 FIM motor/cognitive/total 10m maximum walking time, 6-minute walking distance, TUG, CS-30, outcome
207	case of cerebral hemorrhage in which outpatient occupational therapy linking medical care to the community was effective (conference minutes)	Ayumi Murase (Rehabilitation Department, Kashiwa Hospital, The Jikei University School of Medicine), Osamu Watanabe	Clinical Occupational Therapy (1881-6339) Vol. 11, No. 4, Pages 327-328 (2014.10)	2014339328	No web or archives Obtained on paper 12/19	1	1	1	Case report: The only outcome tool is FIM, but it is relevant.
221	An exploratory study of the roles and functions of the Niigata Prefecture Rehabilitation Center for Persons with Disabilities: Analysis of users' situations (original paper)	Moritoshi Kitakami (Niigata Prefectural Rehabilitation Center for Persons with Disabilities), Tomomi Takano, Akemi Akiyama, Noriyuki Ogiso	Niigata Prefecture Occupational Therapist Association Journal (2186-1668) Vol. 8, Pages 31-40 (2014.03)	The Niigata Prefecture Rehabilitation Center for Persons with Disabilities serves as an intermediate facility for the purpose of helping people with brain injuries and other disabilities to participate in society. In order to function as an intermediate facility, it is important to share information with partner organizations about the types of users who use the center. However, there has been a …	Not just ABI? No web or archives confirmation Obtained on paper 2/15	0	1	0	n=73 The study was primarily a single-point assessment and not a well-designed study, but it included first and second neuropsychological tests and contained data showing a significant difference, so it was deemed relevant.		1
224	[Supporting mobility (walking and wheelchair) for hemiplegic people] Public transportation use training (explanation)	Fumiko Sato (Yokohama City Comprehensive Rehabilitation Center)	Community Rehabilitation (1880-5523) Vol. 9, No. 3, Pages 192-195 (March 2014)	2014144584	Check the contents in the text No Web Obtained on paper 12/19	0	0	0	Two examples of public transport use training are shown. No outcome tool.							1
239	Rehabilitation for higher brain dysfunction: Evidence for diagnosis, treatment, and support. Rehabilitation for higher brain dysfunction: Collaboration between medical care and welfare as seen from outcome surveys (original article).	Yuko Urakami (National Rehabilitation Center Hospital, Department of Clinical Practice, First Division), Masahiro Yamamoto, Yasokazu Nakajima	The Japanese Journal of Rehabilitation Medicine (1881-3526) Vol. 50, No. 7, Pages 536-542 (July 2013)	Twenty patients with higher brain dysfunction (19 males, 1 female, ages 18-52) with mild physical disabilities and aphasia who developed the condition between April 2009 and March 2010 were studied, with their outcomes and social participation status one year later. The average time from onset to hospitalization (start of training) was 87.0±63.0 days, the average inpatient training period was 86.…	https://www.jstage.jst.go.jp/article/jjrmc/50/7/50_525/_pdf/-char/ja	0	1	0	The paper includes three studies, all of which are good. The outcome tool is weak, mainly focusing on outcomes, but we believe it is still relevant.				1
245	The relationship between memory notebook use and stable home life in patients with memory impairment (Original paper)	Michihiko Ando (Jisenkai Aizawa Hospital)	Michihiko Ando (Jisenkai Aizawa Hospital) Nagano Prefecture Occupational Therapist Association Journal (0917-3617) Vol. 30, Pages 40-42 (September 2012)	For patients with memory disorders, we aim to use memory notebooks as an external aid to help them remember prospects and promises, recognize their own memory abilities, and compensate for their memory through notes. We examined the relationship between memory notebook use and the establishment of a daily routine after discharge, as well as the mental stress of caregivers, in 16 cases (male:femal…	Paid Obtained on paper 2/15	0	1	0	n=16				1
261	Holistic cognitive rehabilitation for higher brain dysfunction due to frontal lobe damage: From the experience of four cases where support and treatment were difficult, including the use of group settings (commentary)	Akira Sakizaki (Saitama Prefectural Rehabilitation Center)	Higher Brain Function Research (1348-4818) Vol. 32, No. 3, Pages 367-374 (2012.09)	We present four cases in which patients presented frontal lobe symptoms that are difficult to assess with neuropsychological testing, making support and treatment difficult. We present a holistic cognitive rehabilitation intervention using group settings. "Case 1" showed emotional disorders, an excessive sense of justice, and a "decreased ability to convergent think" after a left frontal lobe con…	https://www.jstage.jst.go.jp/article/hbfr/32/3/32_367/_pdf/-char/ja	0	1	0	n=4. The outcome tool is quite questionable, but two out of four cases had descriptions of TMT, FAB, RBMT, etc., and although that was not the main point of the discussion, I decided to include it anyway. I was unsure whether to exclude this report.				1
269	A study on the changes in FIM scores after discharge in patients with cerebrovascular disease (original article)	Tomoe Kano (Rehabilitation Department, Hakuaikai Hospital), Yoshihiro Mori, Yuya Shimoda, Takahiro Mitamura, Shuichi Shimizu	Gifu Occupational Therapy (1343-9790) Vol. 14 Page 14-17 (2012.01)	We compared Functional Independence Measure (FIM) scores at discharge and six months after discharge for patients with cerebrovascular disorders who were transferred to outpatient rehabilitation at our hospital after being discharged from the rehabilitation ward for recovery. We also conducted an analysis using a questionnaire created by our hospital. The results showed that the FIM increase and …	No Web Obtained on paper 2/15	1	1	1	n=9 outcome tool is FIM Papers providing evidence that activity increases FIM
274	The effects of 6 months of combined functional training on muscle strength, posture balance, and gait in community-dwelling patients with chronic hemiplegia due to stroke (Effects of 6 Months Combined Functional Training on Muscle Strength, Postural Balance and Gait Performance in Community-dwelling Individuals with Chronic Stroke Hemiplegia)(original paper/English)	Hashidate Hiroyuki(Department of Physical Therapy, School of Health Sciences, Kyorin University), Shiomi Taizo, Sasamoto Norio	Journal of Physical Therapy Science (0915-5287) Volume 23, Issue 4, Pages 617-623 (2011.08)	This uncontrolled intervention study involved community-dwelling patients with chronic stroke hemiplegia, and examined the effects of six months of infrequent multi-functional training on factors that improve physical ability, such as lower limb muscle strength, postural balance, and walking function. The study examined the relationship between mid-term changes in physical ability and the length …	https://www.jstage.jst.go.jp/article/jpts/23/4/23_4_617/_pdf/-char/en	0	0	0	n=22 Stroke patients without cognitive symptoms were included. Therefore, they were excluded. Studies on the physical				1
292	Changes in the lifestyles of patients with cerebrovascular disease: Interventions to increase daily activity (original article)	Daisuke Sakuma (Asai Hospital, Department of Rehabilitation), Yasuhiro Sawada	Aichi Occupational Therapy (1342-274X) Vol. 19 Page 10-14 (2011.03)	This patient received training in the rehabilitation ward of our hospital in preparation for returning home, and after being discharged, he attended outpatient rehabilitation (hereafter referred to as outpatient rehab). Although his physical function was maintained, his daily activities decreased, he suffered repeated falls, and he became reclusive at home. In this case, interventions aimed at ma…	Paid Obtained on paper 2/15	1	1	1	Case report: FIM, 24-hour behavioral record, POMS First, evaluation, then cases where behavioral therapy helped (whether this can be used as evidence)
318	[Rehabilitation for stroke patients 6 months after onset] Will activities of daily living at home improve further? (Commentary)	Toru Takaoka (Yokohama City Rehabilitation Counseling Center for Persons with Disabilities)	Journal of Clinical Rehabilitation (0918-5259) Volume 19, Issue 7, Pages 650-655 (July 2010)	2010250731	Obtained on paper 12/19	0	0	0	The study is limited to ADL, and FIM is not used.							1
319	[Rehabilitation for stroke patients 6 months after onset] Will higher brain function improve further? (Commentary)	Osamu Watanabe (Tokyo Metropolitan University, Graduate School of Human Health Sciences)	Journal of Clinical Rehabilitation (0918-5259) Volume 19, Issue 7, Pages 643-649 (July 2010)	2010250730	Obtained on paper 12/19	0	0	0	The content is a review. The change in SLTA score for one case of stroke is shown, but this is the only data available and was excluded.				1
324	The effectiveness of rehabilitation for chronic subarachnoid hemorrhage: A study of cases more than 6 months after onset (original article)	Hideyoshi Arai (Hyogo College of Medicine Sasayama Hospital, Department of Community Comprehensive Medical Care), Shinichi Shimada, Kazuhisa Domen, Yuki Uchiyama, Shinsuke Ishino, Yoshihiro Fukuda	Kinki Regional Journal of Rehabilitation Medicine (1347-3956) No. 9 Page 4-8 (2009.12)	Functional recovery was retrospectively examined using the Functional Independence Measure (FIM) in five patients with subarachnoid hemorrhage (SAH) (three males, two females, mean age 58.8±8.3 years) who underwent rehabilitation at a rehabilitation hospital followed by rehabilitation at the authors' facility. All patients underwent clipping surgery, and four underwent ventriculoperitoneal shunt …	No web or library Obtained on paper 2/15	0	0	0	n=5 Hospitalized patients only. Changes in FIM for hospitalized patients (who have never returned home) who have been hospitalized for more than 6 months since the onset of the disorder.			1
325	Improving the quality of life of day rehabilitation users with depression (conference minutes) Grey	Shinya Umada (Mumflora Nursing Home for the Elderly), Masaki Doi, Hideaki Inaoka	Physical Therapy Kyoto (1346-1710) No. 39 Page 116-117 (2010.03)	68-year-old man developed a right putaminal hemorrhage and began receiving outpatient rehabilitation twice a week 10 months later. Initial evaluation revealed Brunnstrom stage III for the left upper limb, II for the left fingers, and IV for the left lower limb. He also had mild superficial numbness in both the upper and lower left limbs. One and a half years after commencing outpatient rehabilita…	No web or library Obtained on paper 2/15	1	1	1	Case report: A case of post-stroke depression. Includes FIM and depression assessment.
330	Functional training program for stroke survivors at our hospital: Evaluation and future challenges (original article)	Miyoko Kishino (Yamamoto Kumiai General Hospital, Department of Rehabilitation), Seiji Shimada, Keisuke Sakurada, Yoshitoshi Sato, Kanae Hakamada, Chie Washitani, Shu Ishikawa, Toshiya Miura	Akita Physical Therapy (1344-1493) Vol. 15, No. 1, Pages 49-53 (2007.12)	Our hospital has been cooperating with the "Lively Health Classes," a functional training program for people with post-stroke symptoms, in Happo Town since April 2006. To consider how to best develop this program, we conducted a survey of participants (disabled people living at home) and their families (caregivers) to assess their ADL and family relationships. Seven out of eight cases were "almos…	No web or library Obtained on paper 2/15	0	1	0	n=8 Average age 12 years and 3 months after onset. 1) Barthel Index, 2) Home Therapist Family Relationship Assessment Form were surveyed by questionnaire.						1
353	Outcomes of Community-Based Rehabilitation: Outcomes of Community-Based Rehabilitation for Stroke in General Hospitals (Conference Minutes) Grey	Yosuke Tomiyama (Rehabilitation Department, Miyagi Kosei Kyokai Saka General Hospital), Ran Kiguchi, Miki Sato	The Japanese Journal of Rehabilitation Medicine (1881-3526) Volume 46 Suppl. Page S98 (2009.05)	2009240042	No web or library Obtained on paper 2/15	1	1	1	This refers to both during hospitalization and after discharge. After discharge, n=35 were assessed using FIM.
355	Memorable rehabilitation case: Experience of intensive rehabilitation for chronic stroke patients. Size of FIM gain is not everything (commentary).	Shinichi Shimada (Hyogo College of Medicine Sasayama Hospital, Department of Rehabilitation, Community Comprehensive Medical Sciences)	General Rehabilitation (0386-9822) Vol. 37, No. 5, Pages 472-474 (2009.05)	2009211652, DOI: 10.11477/mf.1552101514	Obtained on paper from the archives	0	1	0	Case report. The only outcome tool used was FIM.			1
359	A study on the difference between "ADL at discharge" and "ADL 6 months after discharge" in stroke patients: A survey 6 months after discharge from a rehabilitation ward (original article)	Masafumi Arao (Eiseikai Visiting Nursing Station Tombo), Amika Yokomori, Yumie Nakajima, Yasuhiro Obuchi, Yoichi Watanabe, Yasuhide Imamura	Journal of Physical Therapy (0915-0552) Vol. 43, No. 3, Pages 275-280 (March 2009)	The purpose of this study was to investigate the ADL of stroke survivors discharged home from a convalescent rehabilitation ward (hereafter, convalescent rehabilitation ward) six months after discharge and to clarify any issues. Subjects' demographics and Functional Independence Measure (hereafter, FIM) were assessed by the therapist in charge at the time of hospitalization, and post-discharge as…	Investigation rather than rehabilitation after discharge? Obtained on paper 12/16	1	1	1	n=40 The only outcome tool was FIM.
366	[Current Status and Future of Stroke Rehabilitation] Stroke and Rehabilitation (Roundtable Discussion)	Yukio Ibayashi (Seiai Rehabilitation Hospital), Akimoto Satou, Yasuhiro Hasegawa, Shunichiro Fujimoto	Brain and Circulation (1341-8440) Vol. 13, No. 3, Pages 199-206 (September 2008)	2008350423	Check the contents in the text No Web	0	0	0	Report of the interview No data							1
367	Characteristics and associated factors of changes in daily living activities after discharge in convalescent rehabilitation ward patients (original article)	Jun Yoshino (Rehabilitation Department, Tanaka Orthopedic Clinic), Yusuke Sasaki, Shigeru Usuda	Physical Therapy Science (1341-1667) Vol. 23, No. 4, Pages 495-499 (2008.08)	[Objective] To clarify the characteristics of changes in ADL in patients after discharge from a convalescent rehabilitation ward and the related factors that influence them. [Subjects] 117 patients discharged home from a convalescent rehabilitation ward. [Method] Factors thought to influence ADL after discharge, as well as FIM motor items at discharge and one month after discharge, were investiga…	https://www.jstage.jst.go.jp/article/rika/23/4/23_4_495/_pdf/-char/ja	1	1	1	n=117, of which 53 were stroke patients. A survey of FIM scores after discharge. The only data specific to stroke was a mean decrease of 2.68 points in overall FIM. While this was deemed relevant, it could be excluded as it is not subject to ABI.
392	Classification and trends of outcome measures used in rehabilitation studies of community-dwelling stroke patients (Conference minutes)Grey	Takeo Nakayama, Department of Health Informatics, Graduate School of Medicine, Kyoto University	Abstracts of the 65th Annual Meeting of the Japanese Association of Public Health (1347-8060) Page 521 (2006.10)	2007092432	No Web Obtained on paper 3/2	0	0	0	Outcome review of past literature No specific data	1
399	[Higher Brain Dysfunction/Diffuse Axonal Injury] Treatment of Higher Brain Dysfunction with a Focus on Cognitive Rehabilitation (Commentary)	Tetsuzo Honda (Tokyo Metropolitan Rehabilitation Hospital)	Clinical Psychiatry (0300-032X) Vol. 35, No. 2, Pages 133-141 (2006.02)	2006141954	Check the contents in the text No Web Obtained on paper	0	0	0	History of cognitive rehabilitation, etc. Data on eight patients is included, but only prognosis is mentioned.				1
408	Effect of FIT program on ADL after discharge in hemiplegic stroke patients (conference)Record )Grey	Kei Karasuno (Rehabilitation Department, Nanakuri Sanatorium, Fujita Health University), Yosuke Wada, Shota Nagai, Minoru Shintani, Shigeru Sonoda, Eiichi Saito, Minako Kawakita	Physical Therapy (0289-3770) Vol. 31 Suppl. 2 Page 219 (2004.04)	https://www.jstage.jst.go.jp/article/cjpt/2003/0/2003_0_B0438/_pdf/-char/ja+I411+E409	https://www.jstage.jst.go.jp/article/cjpt/2003/0/2003_0_B0438/_pdf/-char/ja	0	1	1	49 cases in the FIT group, 37 controls. Changes in FIM 18 months after discharge.
433	Community rehabilitation needs assessment for people with higher brain dysfunction due to brain trauma through home visit interviews and behavioral observation	Hironobu Saka	Yokohama City University 2012-04-01 - 2015-03-31 (Grant-in-Aid for Scientific Research)	Objective: To examine participation restrictions and QOL in chronic TBI. Methods: Higher-level brain injury assessment and semi-structured interviews, participation restrictions and rehabilitation needs assessment, SPRS and SF-36, chronic rehabilitation intervention and outcome. Subjects: 31 TBI patients admitted to the emergency room and undergoing acute rehabilitation. Results and Discussion: M…	No Web Obtained on paper 2/15	0	1	0	n=23 Interview method Identifying problems of patients 50.7 months after injury				1
442	The 46th Annual Meeting of the Japanese Society of Rehabilitation Medicine / Shizuoka 《Symposium》Outcomes of Community-Based Rehabilitation - Chairs: Junko Koike and Eiji Hatano Outcomes of Community-Based Rehabilitation for Stroke in General HospitalsGrey	Yosuke Toyama	Rehabilitation Medicine 47 (6), 369-373, 2010-06-18		https://www.jstage.jst.go.jp/article/jjrmc/47/6/47_6_369/_pdf	0	1	1	There were three studies on stroke patients. Regarding post-discharge, they looked at: - Changes in FIM scores for 35 patients after discharge from a rehabilitation ward; - Changes in walking speed for 63 patients using day care facilities. Although these reports were specific to the physical body, they were considered to be quite relevant.
445	The relationship between fall status and physical activity in stroke patients	Kayo Tsuruta, Kentaro Tokuhisa, Tomoko Kawaguchi, Yuki Hayashi, Takahiro Miyoshi, Taku Kadota, Hisatsugu Hata, Takashi Kawamura, Takuji Hayashi, Koji Nagino, and Koji Shomoto	Physical Therapy Supplement 2009 (0), A3O1027-A3O1027, 2010	[Purpose] Acquiring activities of daily living (ADL) is one of the goals of rehabilitation. This requires assessment and practice of physical movements (e.g., reaching and lateral movement), which are essential components of ADL. Furthermore, assessment of physical movements during standing and walking provides important information related to determining independence and preventing falls. Howeve…	https://www.jstage.jst.go.jp/article/cjpt/2009/0/2009_0_A3O1027/_pdf/-char/ja	0	1	0	n=73. This is a combination of outpatient and inpatient patients, and the ratio and time since injury are not stated. SPPS. This study is also focused on physical examinations. This case could be excluded due to Ex4 and Ex5, but we have included it as relevant.				1
451	2-P1-36 Changes in ADL after discharge from a rehabilitation ward for stroke patients (Stroke (Outcome and Prognosis (3)), Poster, General Topic, Advances in Rehabilitation Medicine "From Assessment to Intervention", 45th Annual Meeting of the Japanese Association of Rehabilitation Medicine)	Noriko Sato, Takataka Kimura, Yasuhiro Ishibashi, Yasuo Terayama, Megumi Honda	Rehabilitation Medicine: Journal of the Japanese Society of Rehabilitation Medicine 45 (0), S322-, 2008-05-18		No Web Obtained on paper 3/2	1	1	1	n=32 FIM. There are no specific figures, but it is judged to be included.
						22	37	25		2	2	6	12	1	3	5	1	32
								Number of Inclusions										Number of Exclusions
								(Including 6 grey articles)
511
512
513
514
515
516
517
518
519
520
521
522
523
524
525
526
527
528
529
530
531
532
533
534
535
536
537
538
539
540

## Sheet: E) Translation of Sheet C
	title	Publication	abstract	Nozomi	Aoki Sensei	agreement	memo	Exclude2 (Not rehab focused)	Exclude3 (Not ABI focused)	Exclude4 (Inpatients only)	Exclude5 (focused specific area)	Exclude6 (Not Japan)	Exclude7 (Not validated)	Exclude8 (Not include outcome tools)	Unable to retrieve an article
462			Factors that affect whether or not patients with cerebrovascular disorders can return to work after discharge - focusing on moderate cases - Toyonaga Toshihiro, Workers' Rehabilitation Research Center, Kyushu Rosai Hospital, Japan Occupational Health and Welfare Organization [Objective] Research and development of a model system for the return to work (hereafter referred to as reinstatement) of p…	1	1	1
464	DOI https://doi.org/10.2490/jjrm1963.42.S207 Journal Free	Rehabilitation Medicine 2005, Vol. 42, Supplement No. S207-S346 Issue Date: 2005/05/18 Published Date: 2010/08/18	Rehabilitation approach for impaired self-awareness in traumatic brain injury patients: The effect of social skills trainingTokyo Metropolitan University of Health Sciences, Sophia Kosei Hospital Watanabe Osamu, Ichiba Michio, Yonemoto Kyozo [Introduction] One of the major factors that hinders social participation in people with severe traumatic brain injury is a decrease in self-awareness. We im…	1	1	1
469			traumatic brain injury outpatient rehabilitation program aimed at providing "mental care" - Department of Victim Behavior Research, Research Institute for Intractable Diseases, Tokyo Medical and Dental University; Department of Rehabilitation Medicine, Jikei University School of Medicine, Keiji Hashimoto, Toshiki Nakamura, and Sanen Miyano. [Objective] To focus on the need for "mental care" in tr…	1	1	1
471			QOL assessment using SF-36 for stroke patients receiving community rehabilitation Kumamoto Kinoh Hospital, General Rehabilitation Department Tokizato Kaori, Yamanaga Hiroaki, Katsura Kenichi, Ishikawa Seiko, Tokunaga Makoto, Kihara Kaoru, Watanabe Susumu, Nakanishi Ryoji [Subjects] A total of stroke patients receiving community rehabilitation or home visit rehabilitation and outpatient care at ou…	1	1	1
472			Stroke patients' "purpose in life" and satisfaction with rehabilitationDepartment of Rehabilitation, Showa University Fujigaoka Rehabilitation Hospital; Department of Rehabilitation Medicine, Showa University Kasai Fumito, Watanabe Hideyasu, Matsumiya Hidehiko, Mizuma Masasumi [Objectives] In previous studies, we have reported that 1. changes in lifestyle patterns due to stroke can be classified …	1	1	1
473			Survey of the attitudes of stroke patients using outpatient rehabilitation Kurashiki Heisei Hospital Rehabilitation Department Seki Yasuhiko [Objective] With the development of nursing care insurance services and the diversification of rehabilitation (hereafter referred to as rehab) services, the purpose of this survey was to understand the current situation, such as why do home-care patients cho…	1	1	1
474			Factors affecting distress in stroke patients. Okamoto Isoo, Shiokawa Tetsuo, Department of Rehabilitation, Kin-ikyo Sapporo Okadama Hospital, Department of Neurology, Kin-ikyo Sapporo Okadama Hospital. [Introduction] There have been few reports investigating "mental distress" (hereafter referred to as distress) after stroke, and the factors that affect distress are unclear. This is also importan…	0	1									1
475			Study on Outpatient Rehabilitation for Patients with Hemiplegia Caused by Stroke Motoshige Sugiura, Shinya Kimura, Tamaeko Hashizume, Hironori Hayashi Department of Rehabilitation, Aichi Medical University Hospital [Objective] Outpatient rehabilitation is essentially lifelong instruction to improve overall daily living functions with the goal of enabling patients to participate actively in social…	0	1									1
476			Development of a shortened version of the Functional Independence Measure (FIM)Department of Rehabilitation Medicine, Keio University School of Medicine; Shizuoka Cancer Center; Department of Life and Informatics, Keio University Faculty of Science and Technology; Yamada Miyuki, Satou Akimoto, Hase Kimitaka, Tanaka Naofumi, Fujiwara Toshiyuki, Tsuji Tetsuya, Ushiba Junichi. Objective: To assess t…	0	1								1
477	DOI https://doi.org/10.2490/jjrmc.55.S321 Journal Open Access	The Japanese Journal of Rehabilitation Medicine 2018, Vol. 55, Autumn Issue, S321-S414 Publication Date: 2018 Published Date: 2018/11/30	Stroke Cafe Initiatives in Our Department - Aiming for Social Participation of Stroke Patients - Wataru Tsunoda, Department of Rehabilitation Medicine, School of Medicine, International University of Health and Welfare It is not uncommon for a stroke to suddenly and significantly impede social participation, leading to a decline in quality of life, such as leading to isolation at home. In light o…	0	1									1
478			Case of Post-Operation Acute Subdural Hematoma in an Elderly Patient in whom ADL and QOL were Improved through Collaborative Intervention with Home-Visit Rehabilitation Department of Rehabilitation Medicine, Shimane University Hospital Hiroki Ishihara, Natsumi Maeki, Yu Takami, Taku Tadenuma, Yasuo Sakai, Sokichi Banba [Introduction] We report a case in which ADL and QOL were improved through col…	0	1									1
480	DOI https://doi.org/10.2490/jjrmc.51.S314 Journal Free	The Japanese Journal of Rehabilitation Medicine 2014 Volume 51 Supplement Issue S314-S450 Publication Date: 2014/05/16 Published Date: 2014/05/15	Development of the Japanese version of QOLIBRI - Part 2: Examination of content validity of the QOLIBRI-OS, Short-Version 1 Department of Rehabilitation, International University of Health and Welfare Hospital, 2 Department of Rehabilitation, School of Health Sciences, Fujita Health University, 3 Department of Functional Rehabilitation Medicine, National Center for Geriatrics and Gerontology, 4 D…	0	1								1
481			Daily Living Guidance Through Speech Therapy for Patients with Higher Brain Dysfunction Aiming to Attend School or Work Shiga Prefectural Adult Disease Center Sashiki Toshinari, Hirakawa Keiko, Atsumi Sayaka, Hayashi Yoko, Tsuji Kanae, Watanabe Sachiko, Kawakami Toshikazu [Objective] To clarify the relationship between the content of speech therapy programs and the duration of each program for pa…	0	1									1
484				0	1									1
488				0	1									1
500	Journal Free	The Japanese Journal of Rehabilitation Medicine 2020, Vol. 57, Autumn Issue S367- Publication Date: 2020 Release Date: 2021/03/27	Comprehensive follow-up study of chronic stroke patients (16th report) Trends in ADL and IADL and challenges for those receiving long-term care insurance 15 years after the onset of the disease 1Kinjo University, 2Fujita Health Nanakuri Memorial Hospital, 3Fujita Health University, 4Kizankai Memorial Hospital, 5Ibaraki Prefectural Health Plaza Shunji Sawa1, Shigeru Sonoda2, Eiichi Saito3, Yoshiki…	1	1	1
502			Case of Goal Setting in Day Care Centers Through Watching a Professional Baseball Game, Leading to Improvement in Daily Living Functions. Yohei Suzuki, P-BEANSP-BASE Kotobuki Branch, LLC. [Introduction] Goal setting is an important element in maintaining and improving physical and mental functions in day care centers. Here, we present a case in which goal setting through watching baseball, a hobb…	1	1	1
503			Case of a Post-Stroke Hemiplegic Patient Effectively Treated with Home-Visit Rehabilitation Using Virtual Reality 1. Department of Nursing, Graduate School of Medicine, Mie University, 2. Department of Molecular Pathology, Graduate School of Medicine, Mie University, 3. Department of Rehabilitation, Mie University Hospital Hirotaka Funao1, Kaname Shimaoka2, Mayumi Tsujikawa1, Ryo Momosaki3 [Intro…	0	1									1
506	DOI https://doi.org/10.2490/jjrmc.52.S187 Journal Free	The Japanese Journal of Rehabilitation Medicine 2015, Vol. 52, Supplement, No. S187-S289, Issue Date: 2015/05/18, Published: 2015/05/20	Rehabilitation of young-onset chronic stroke patients (first report) Focusing on rehabilitation needs Yokohama City Comprehensive Rehabilitation Center, Rehabilitation Department Yokoi Tsuyoshi, Inazawa Ayaka, Takaoka Toru, Ito Toshiyuki [Introduction] We investigated the rehabilitation needs of young-onset chronic stroke patients who used our comprehensive rehabilitation (hereafter referred to a…	1	1	1
507			Rehabilitation for Young-Onset Chronic Stroke Patients (Second Report): Rehabilitation Approaches and Results Ayaka Inazawa, Tsuyoshi Yokoi, Toru Takaoka, Toru Ito, Department of Clinical Practice, Yokohama Rehabilitation Center, Medical Department [Introduction] Young-onset stroke patients require a long-term approach, but they account for a small proportion of all stroke cases, and there are fe…	0	1									1
508			Development of the Japanese version of the Quality of Life after Brain Injury: QOLIBRI - Part 3: Examination of test-retest reliability 1Department of Rehabilitation, International University of Health and Welfare Hospital, 2Division of Functional Rehabilitation Medicine, National Center for Geriatrics and Gerontology, 3Department of Preventive Medicine, Graduate School of Medicine, Nagoya Univer…	0	1								1
509			survey of mild traumatic brain injury (MTBI) patients in Japan: physical sequelae, higher brain dysfunction, and activities of daily living. 1 Serie Acupuncture Clinic, 2 Meiji University of International Medicine, Department of Clinical Acupuncture and Moxibustion, 3 Hirano Kameido Himawari Clinic. Yoshihiko Koido1, Fumihiko Fukuda2, Toru Ishibashi3, Naoto Ishizaki2. [Objective] Mild traumatic b…	0	1									1
519			Is it possible to predict the living space of home-dwelling hemiplegic stroke patients using Life-space Assessment? 1 Rehabilitation Care Department, Hatsudai Rehabilitation Hospital, Kiseikai Medical Corporation, 2 Gakusai Hospital, Kyoto Regional Medical Interdisciplinary Research Institute, General Incorporated Foundation, 3 Aichi Prefecture Mikawa Aoitori Medical Rehabilitation Center, 4 Grad…	1	1	1
520			The effectiveness of home-visit rehabilitation interventions for patients with cerebrovascular disease discharged from a rehabilitation hospital. 1 Department of Rehabilitation, Tokuyukai Rehabilitation Clinic, 2 Kansai Rehabilitation Hospital, Tokuyukai Medical Corporation, 3 Sakamoto Clinic Mayumi Sonoyama1, Kiyo Takahashi1, Tomosaburo Sakamoto2, Koichi Ishida3 [Introduction] Our corporation ha…	1	1	1
529			Return-to-work support for home-bound cerebrovascular disease patients at outpatient rehabilitation facilities 1 Department of Rehabilitation, Tokuyukai Rehabilitation Clinic, 2 Senriyama Hospital Naruo Akito1, Takahashi Kiyo1,2 [Introduction] Supporting return-to-work for cerebrovascular disease patients is an important issue from the perspectives of quality of life and socioeconomics. Return-to…	0	1	1								1
531	DOI https://doi.org/10.2490/jjrmc.54.S785 Journal Free	The Japanese Journal of Rehabilitation Medicine 2017, Volume 54, Supplement, Issue S785-S1232 Publication date: 2017 Published date: 2017/07/07	Development of the Japanese version of the Stroke Impact Scale version 3.0 1 Department of Rehabilitation Medicine, School of Medicine, University of Occupational and Environmental Health, Japan, 2 Department of Rehabilitation Medicine, Moji Medical Center, Japan Mitsuhiro Ochi 1, Satoru Saeki 1, Kenji Hasegawa 2 The Stroke Impact Scale (SIS) is a stroke-specific comprehensive health status asses…	0	1	0							1
537	DOI https://doi.org/10.2490/jjrmc.44.S239 Journal Free	The Japanese Journal of Rehabilitation Medicine 2007, Vol. 44, Supplement, No. S239-S350 Issue Date: 2007/05/18 Published Date: 2010/08/18	Patients with left-sided paralysis have difficulty participating in group activities Chair: Kiyoshi Eguchi 1 Ueda Rehabilitation Clinic, Tensho Medical Corporation, 2 Ryozankai Medical Corporation Yoshihiro Ueda1, Ayako Maruyama1, Kaoru Shirataki2 [Objective] To clarify that patients with right-brain damage have difficulty participating in group activities and to consider approaches to getting th…	0	1									1
538			The impact of discontinuing outpatient stroke rehabilitation at a general hospital Yugo Shirafuji, Department of Internal Medicine, Ube Kyoritsu Hospital, Kenbunkai Medical Cooperative Association Chair Katsunori Sugihara Our hospital is a general hospital with 159 beds, consisting of two general wards and one convalescent ward. There are three medical departments: internal medicine, surgery, and…	0	1									1
539			Discouragement in stroke patients Okamoto Isoo, Department of Rehabilitation, Kin-ikyo Sapporo Okadama Hospital, General [Introduction] We investigated how many patients feel discouraged (despondency) after a stroke and clarified what factors this is related to. [Subjects and Methods] The subjects were 64 male and 33 female stroke patients who visited our outpatient clinic between June and Decemb…	0	1									1
544	DOI https://doi.org/10.2490/jjrmc.53.I212 Journal Free	The Japanese Journal of Rehabilitation Medicine 2016 Volume 53 Supplement Issue I212-I433 Publication Date: 2016 Published Date: 2016/11/08	The process of long-term improvement and regaining autonomy in stroke patients with disabilities living at home 1 Department of Rehabilitation, Moriyama Rehabilitation Clinic, 2 Department of Rehabilitation, Sangenjaya Rehabilitation Clinic, 3 Department of Rehabilitation Medicine, Showa University School of Medicine Shinichi Wada1,3, Miki Hasegawa2, Nobuyuki Kawate3 [Introduction] Generally, whe…	0	1									1
545			How to break the curse of "come back to work only after you've fully recovered" - Aiming for 3 years of work experience - 1 Department of Rehabilitation, Jujo Takeda Rehabilitation Hospital, 2 Department of Surgery, Jujo Takeda Rehabilitation Hospital, 3 Department of Neurosurgery, Jujo Takeda Rehabilitation Hospital, 4 Department of Neurology, Jujo Takeda Rehabilitation Hospital, 5 Department of…	0	1									1
547			Early discharge support for acute stroke patients through outpatient rehabilitation Masahiko Tojima and Yuji Hashimoto, Department of Rehabilitation, Sapporo Shiroishi Memorial Hospital [Introduction] Our hospital has 105 beds for neurosurgery and cardiology, with a general ratio of 7:1, and the overall rate of return to home is approximately 85%. We report on early discharge support implemented …	1	1	1
562	DOI https://doi.org/10.2490/jjrmc.S135 Journal Authentication	The Japanese Journal of Rehabilitation Medicine 2021, Volume 58, Autumn Issue S135-S350 Publication Date: 2021 Published Date: 2021/12/27	Home Rehabilitation Care for Stroke Patients After Discharge from Hospital Tetsuo Ota, Department of Rehabilitation, Asahikawa Medical University Hospital According to the 2013 National Survey of Living Conditions, stroke was the leading cause of the need for nursing care. In the 2016 survey, dementia was ranked first, but stroke remained the leading cause of level 5 nursing care. Rehabilitation …	0	1									1
565			qualitative study on participation restrictions and rehabilitation needs of patients with mild to moderate traumatic brain injury (TBI) discharged from an advanced emergency medical center 1Department of Rehabilitation, School of Medicine, Yokohama City University, 2PhD Program in Medical Science, Yokohama City University Hironobu Saka1, Naohisa Kikuchi1, Kaoruko Takada2 At advanced emergency med…	1	1	1
566			case of sequelae of brain trauma in which rehabilitation was continued for 18 years under medical and nursing care insurance, and functional improvement is still observed 1Kyoto Katsura Hospital Rehabilitation Center, 2Kyoto Katsura Hospital Artificial Dialysis Center Miyazaki Hiroko1, Nonomura Mitsuo1,2 [Introduction] We report a case in which rehabilitation (hereafter referred to as rehab) was …	0	1									1
568	DOI https://doi.org/10.2490/jjrmc.S362 Journal Authentication	The Japanese Journal of Rehabilitation Medicine 2021, Volume 58, Autumn Issue S362- Publication Date: 2021 Published Date: 2021/12/27	study on the frequency of social participation and QOL in brain tumor patients 1 Department of Rehabilitation, Shinshu University Hospital, 2 Department of Occupational Therapy, School of Health Sciences, Shinshu University School of Medicine Shun Ito1, Masaaki Sato2, Ryuji Osawa1, Tomoki Ohno1, Asaka Suzuki1, Keisuke Furuhashi1, Akira Sagarito2, Yoshikazu Ido1, Hirohira Nagamine1, Hiroshi Horiuc…	1	1	1
570			Case of Improvement from Bedridden to Able to Go Out with Long-Term Use of Home-Visit Rehabilitation Services 1 Sakamoto Clinic Therapy Department, 2 Kansai Rehabilitation Hospital, 3 Sakamoto Hospital Main Branch Masaya Takahashi1, Tatsuya Yamashiro1, Koichi Ishida1, Tadahisa Mizuta1, Tomosaburo Sakamoto2, Yujiro Sakamoto3 [Background] Home-visit rehabilitation (hereafter referred to as home-vis…	0	1									1
583				0	1									1
				14	38	14		0	0	0	0	0	4	20	0			24
						Number of inclusions												Number of Exclusions
